# Supplementary material for: The clinical value, regulatory mechanisms, and gene network of the cancer-testis gene STK31 in pancreatic cancer
Source: Oncotarget. 2017 Apr 4;8(21):35154–64. doi: 10.18632/oncotarget.16814 (PMC5471042; doi:10.18632/oncotarget.16814)
Supplement: Supplementary file 2 [file oncotarget-08-35154-s002.xlsx]

## Sheet: spearman
gene_id	gene_no	P	r
TEX28	1527	NA	NA
ADAM3A	1587	NA	NA
IFNA16	3449	NA	NA
OR1D2	4991	NA	NA
SNORD20	6082	NA	NA
SNORD21	6083	NA	NA
RNY4	6086	NA	NA
RNY5	6090	NA	NA
TSPY1	7258	NA	NA
SNORD73A	8944	NA	NA
XKRY	9082	NA	NA
CDY1	9085	NA	NA
SNORD29	9297	NA	NA
SNORD31	9298	NA	NA
SNORD30	9299	NA	NA
SNORD28	9300	NA	NA
SNORD27	9301	NA	NA
SNORD26	9302	NA	NA
SNORD25	9303	NA	NA
RAB9BP1	9366	NA	NA
OR5I1	10798	NA	NA
DUX4	22947	NA	NA
OR52A1	23538	NA	NA
TSSK2	23617	NA	NA
SNORD82	25826	NA	NA
OR7A17	26333	NA	NA
OR5H1	26341	NA	NA
OR8G2	26492	NA	NA
OR8B8	26493	NA	NA
OR7C2	26658	NA	NA
OR2W1	26692	NA	NA
OR2T1	26696	NA	NA
SNORD12C	26765	NA	NA
SNORD81	26769	NA	NA
SNORD79	26770	NA	NA
SNORD102	26771	NA	NA
SNORD4B	26772	NA	NA
SNORD4A	26773	NA	NA
SNORD80	26774	NA	NA
SNORD63	26785	NA	NA
SNORD62A	26786	NA	NA
SNORD61	26787	NA	NA
SNORD60	26788	NA	NA
SNORD59A	26789	NA	NA
SNORD58A	26791	NA	NA
SNORD57	26792	NA	NA
SNORD56	26793	NA	NA
SNORD54	26795	NA	NA
SNORD53	26796	NA	NA
SNORD52	26797	NA	NA
SNORD51	26798	NA	NA
SNORD50A	26799	NA	NA
SNORD49A	26800	NA	NA
SNORD48	26801	NA	NA
SNORD47	26802	NA	NA
SNORD45B	26804	NA	NA
SNORD45A	26805	NA	NA
SNORD44	26806	NA	NA
SNORD43	26807	NA	NA
SNORD42B	26808	NA	NA
SNORD42A	26809	NA	NA
SNORD41	26810	NA	NA
SNORD55	26811	NA	NA
SNORD37	26812	NA	NA
SNORD36C	26813	NA	NA
SNORD36B	26814	NA	NA
SNORD36A	26815	NA	NA
SNORD35A	26816	NA	NA
SNORD34	26817	NA	NA
SNORD33	26818	NA	NA
SNORD32A	26819	NA	NA
SNORD24	26820	NA	NA
RNU5E	26829	NA	NA
PLA2G2E	30814	NA	NA
HSFX1	51402	NA	NA
NCRNA00157	54075	NA	NA
VTRNA1-3	56662	NA	NA
VTRNA1-2	56663	NA	NA
VTRNA1-1	56664	NA	NA
C9orf27	58483	NA	NA
PRM3	58531	NA	NA
NPVF	64111	NA	NA
RBMY3AP	64593	NA	NA
OR4K5	79317	NA	NA
OR51G1	79324	NA	NA
OR4K1	79544	NA	NA
OR5AC2	81050	NA	NA
OR4K15	81127	NA	NA
OR8J3	81168	NA	NA
OR4P4	81300	NA	NA
OR4C15	81309	NA	NA
OR4A5	81318	NA	NA
OR4A15	81328	NA	NA
KRTAP9-9	81870	NA	NA
TTTY5	83863	NA	NA
TTTY12	83867	NA	NA
TTTY13	83868	NA	NA
KRTAP9-2	83899	NA	NA
SNORD35B	84546	NA	NA
CSPG4PY2	84664	NA	NA
KRTAP9-4	85280	NA	NA
KRTAP2-4	85294	NA	NA
SNORD46	94161	NA	NA
SNORD38A	94162	NA	NA
SNORD38B	94163	NA	NA
FAM24A	118670	NA	NA
OR52E2	119678	NA	NA
OR51L1	119682	NA	NA
OR4C46	119749	NA	NA
OR52M1	119772	NA	NA
TRIM64	120146	NA	NA
OR8I2	120586	NA	NA
OR56A1	120796	NA	NA
PRR20A	122183	NA	NA
OR4L1	122742	NA	NA
OR4D2	124538	NA	NA
OR7G1	125962	NA	NA
MBD3L2	125997	NA	NA
OR10H4	126541	NA	NA
OR14C36	127066	NA	NA
OR10X1	128367	NA	NA
OR10Z1	128368	NA	NA
NMS	129521	NA	NA
TAAR9	134860	NA	NA
OR13C8	138802	NA	NA
VENTXP1	139538	NA	NA
KRTAP13-1	140258	NA	NA
PISRT1	140464	NA	NA
DEFB104A	140596	NA	NA
SUN5	140732	NA	NA
DEFB127	140850	NA	NA
DEFB129	140881	NA	NA
C11orf40	143501	NA	NA
RBMY2EP	159125	NA	NA
RBMY1F	159163	NA	NA
LCE4A	199834	NA	NA
OR8U1	219417	NA	NA
OR4C16	219428	NA	NA
OR4C11	219429	NA	NA
OR4S2	219431	NA	NA
OR5D14	219436	NA	NA
OR5L1	219437	NA	NA
OR5AS1	219447	NA	NA
OR8K5	219453	NA	NA
OR8H1	219469	NA	NA
OR8J1	219477	NA	NA
OR5M3	219482	NA	NA
OR5M8	219484	NA	NA
OR5AR1	219493	NA	NA
OR8B12	219858	NA	NA
OR9Q2	219957	NA	NA
OR1S2	219958	NA	NA
OR1S1	219959	NA	NA
OR5B17	219965	NA	NA
OR5A2	219981	NA	NA
DEFB105A	245908	NA	NA
DEFB106A	245909	NA	NA
DEFB108B	245911	NA	NA
DEFB110	245913	NA	NA
DEFB112	245915	NA	NA
DEFB113	245927	NA	NA
DEFB114	245928	NA	NA
DEFB115	245929	NA	NA
DEFB116	245930	NA	NA
DEFB121	245934	NA	NA
DEFB122	245935	NA	NA
DEFB123	245936	NA	NA
DEFB130	245940	NA	NA
TTTY17A	252949	NA	NA
TTTY20	252951	NA	NA
TTTY19	252952	NA	NA
TTTY22	252954	NA	NA
TTTY23	252955	NA	NA
TECRL	253017	NA	NA
OR6C74	254783	NA	NA
OR6C3	254786	NA	NA
OR2T6	254879	NA	NA
KRTAP15-1	254950	NA	NA
LOC255025	255025	NA	NA
TXNDC8	255220	NA	NA
CT47A11	255313	NA	NA
OR4C3	256144	NA	NA
MRGPRX1	259249	NA	NA
?	280660	NA	NA
OR10AG1	282770	NA	NA
OR5J2	282775	NA	NA
OR4C13	283092	NA	NA
OR4C12	283093	NA	NA
OR51V1	283111	NA	NA
OR8D2	283160	NA	NA
OR8B4	283162	NA	NA
OR6C6	283365	NA	NA
LOC283914	283914	NA	NA
FAM27L	284123	NA	NA
KRTAP13-4	284827	NA	NA
POM121L12	285877	NA	NA
RBMY1A3P	286557	NA	NA
VN1R4	317703	NA	NA
?	317712	NA	NA
SNORD8	319103	NA	NA
SNORD56B	319139	NA	NA
KRTAP13-3	337960	NA	NA
KRTAP23-1	337963	NA	NA
KRTAP6-2	337967	NA	NA
KRTAP19-2	337969	NA	NA
KRTAP19-4	337971	NA	NA
KRTAP19-5	337972	NA	NA
KRTAP19-7	337974	NA	NA
KRTAP20-1	337975	NA	NA
KRTAP20-2	337976	NA	NA
KRTAP21-1	337977	NA	NA
KRTAP22-1	337979	NA	NA
KRTAP20-3	337985	NA	NA
SNORD109B	338429	NA	NA
SNORD115-1	338433	NA	NA
TMEM225	338661	NA	NA
OR5F1	338674	NA	NA
LOC339568	339568	NA	NA
POTEA	340441	NA	NA
FAM41AY1	340618	NA	NA
LEUTX	342900	NA	NA
HNRNPCL1	343069	NA	NA
PRAMEF9	343070	NA	NA
OR2T29	343563	NA	NA
OR6V1	346517	NA	NA
LCE3B	353143	NA	NA
LCE3C	353144	NA	NA
RBMY1B	378948	NA	NA
RBMY1E	378950	NA	NA
RBMY1J	378951	NA	NA
KRTAP10-7	386675	NA	NA
KRTAP10-5	386680	NA	NA
KRTAP10-8	386681	NA	NA
KRTAP12-3	386683	NA	NA
MRGPRG	386746	NA	NA
GRXCR1	389207	NA	NA
OR52A4	390053	NA	NA
OR52A5	390054	NA	NA
OR52E8	390079	NA	NA
OR52E4	390081	NA	NA
OR4X1	390113	NA	NA
OR5D13	390142	NA	NA
OR5W2	390148	NA	NA
OR8H2	390151	NA	NA
OR8H3	390152	NA	NA
OR5T3	390154	NA	NA
OR5T1	390155	NA	NA
OR8K1	390157	NA	NA
OR5M9	390162	NA	NA
OR4D9	390199	NA	NA
TRIM77	390231	NA	NA
OR6C75	390323	NA	NA
OR4K13	390433	NA	NA
OR4K17	390436	NA	NA
OR4F15	390649	NA	NA
OR7G3	390883	NA	NA
OR7A10	390892	NA	NA
PRAMEF17	391004	NA	NA
OR10K2	391107	NA	NA
LCN9	392399	NA	NA
PRAMEF13	400736	NA	NA
PRAMEF3	401940	NA	NA
OR2T27	403239	NA	NA
OR4C45	403257	NA	NA
OR5H14	403273	NA	NA
OR5H15	403274	NA	NA
OR5K3	403277	NA	NA
OR5K4	403278	NA	NA
?	404770	NA	NA
P2RX6P	440799	NA	NA
FKSG73	440888	NA	NA
OR9K2	441639	NA	NA
TTTY3B	474148	NA	NA
TTTY17B	474151	NA	NA
SPANXN2	494119	NA	NA
MS4A13	503497	NA	NA
SNORD16	595097	NA	NA
SNORD18A	595098	NA	NA
SNORD18B	595099	NA	NA
SNORD18C	595100	NA	NA
SNORD68	606500	NA	NA
DEFB135	613209	NA	NA
DEFB134	613211	NA	NA
SNORD74	619498	NA	NA
SNORD72	619564	NA	NA
SNORD2	619567	NA	NA
SNORD95	619570	NA	NA
SNORD96A	619571	NA	NA
SNORD87	641648	NA	NA
KRTAP27-1	643812	NA	NA
LOC643955	643955	NA	NA
GLYCAM1	644076	NA	NA
TMEM30C	644444	NA	NA
S100A7L2	645922	NA	NA
CT47A7	653282	NA	NA
SPAG11A	653423	NA	NA
PPIAL4B	653505	NA	NA
LOC653545	653545	NA	NA
SNORA30	677813	NA	NA
SNORA35	677816	NA	NA
SNORD1A	677848	NA	NA
SNORD1B	677849	NA	NA
SNORD9	692053	NA	NA
SNORD12	692057	NA	NA
SNORD11	692058	NA	NA
SNORD5	692072	NA	NA
SNORD6	692075	NA	NA
SNORD7	692076	NA	NA
SNORD45C	692085	NA	NA
SNORD49B	692087	NA	NA
SNORD50B	692088	NA	NA
SNORD19	692089	NA	NA
SNORD59B	692090	NA	NA
SNORD23	692091	NA	NA
SNORD32B	692092	NA	NA
SNORD65	692106	NA	NA
SNORD66	692107	NA	NA
SNORD67	692108	NA	NA
SNORD69	692109	NA	NA
SNORD70	692110	NA	NA
SNORD71	692111	NA	NA
SCARNA14	692149	NA	NA
SNORD75	692195	NA	NA
SNORD76	692196	NA	NA
SNORD77	692197	NA	NA
SNORD78	692198	NA	NA
SNORD84	692199	NA	NA
SNORD85	692200	NA	NA
SNORD86	692201	NA	NA
SNORD88A	692202	NA	NA
SNORD88B	692203	NA	NA
SNORD88C	692204	NA	NA
SNORD90	692206	NA	NA
SNORD91A	692207	NA	NA
SNORD91B	692208	NA	NA
SNORD92	692209	NA	NA
SNORD93	692210	NA	NA
SNORD98	692211	NA	NA
SNORD99	692212	NA	NA
SNORD110	692213	NA	NA
SNORD111	692214	NA	NA
SNORD96B	692226	NA	NA
SNORD104	692227	NA	NA
SNORD105	692229	NA	NA
SNORD117	692233	NA	NA
SNORD103A	692234	NA	NA
SNORD116-19	727708	NA	NA
CT47A10	728036	NA	NA
CT47A9	728042	NA	NA
?	728045	NA	NA
CT47A6	728062	NA	NA
CT47A2	728090	NA	NA
CT47A1	728096	NA	NA
TSPY4	728395	NA	NA
LOC728410	728410	NA	NA
LOC729121	729121	NA	NA
PRR20B	729233	NA	NA
PRR20C	729240	NA	NA
PRR20D	729246	NA	NA
SNORD113-1	767561	NA	NA
SNORD113-2	767562	NA	NA
SNORD113-4	767564	NA	NA
SNORD113-5	767565	NA	NA
SNORD113-6	767566	NA	NA
SNORD113-7	767567	NA	NA
SNORD113-9	767569	NA	NA
SNORD114-1	767577	NA	NA
SNORD114-2	767578	NA	NA
SNORD114-3	767579	NA	NA
SNORD114-4	767580	NA	NA
SNORD114-5	767581	NA	NA
SNORD114-6	767582	NA	NA
SNORD114-7	767583	NA	NA
SNORD114-8	767584	NA	NA
SNORD114-9	767585	NA	NA
SNORD114-10	767588	NA	NA
SNORD114-11	767589	NA	NA
SNORD114-12	767590	NA	NA
SNORD114-13	767591	NA	NA
SNORD114-14	767592	NA	NA
SNORD114-15	767593	NA	NA
SNORD114-16	767594	NA	NA
SNORD114-17	767595	NA	NA
SNORD114-18	767596	NA	NA
SNORD114-19	767597	NA	NA
SNORD114-20	767598	NA	NA
SNORD114-21	767599	NA	NA
SNORD114-22	767600	NA	NA
SNORD114-23	767603	NA	NA
SNORD114-24	767604	NA	NA
SNORD114-25	767605	NA	NA
SNORD114-26	767606	NA	NA
SNORD114-27	767608	NA	NA
SNORD114-28	767609	NA	NA
SNORD114-29	767610	NA	NA
SNORD114-30	767611	NA	NA
SNORD114-31	767612	NA	NA
SNORD116-1	100033413	NA	NA
SNORD116-2	100033414	NA	NA
SNORD116-3	100033415	NA	NA
SNORD116-5	100033417	NA	NA
SNORD116-8	100033420	NA	NA
SNORD116-10	100033422	NA	NA
SNORD116-11	100033423	NA	NA
SNORD116-12	100033424	NA	NA
SNORD116-13	100033425	NA	NA
SNORD116-14	100033426	NA	NA
SNORD116-15	100033427	NA	NA
SNORD116-16	100033428	NA	NA
SNORD116-18	100033430	NA	NA
SNORD116-22	100033433	NA	NA
SNORD116-23	100033434	NA	NA
SNORD116-24	100033435	NA	NA
SNORD116-25	100033436	NA	NA
SNORD115-2	100033437	NA	NA
SNORD116-26	100033438	NA	NA
SNORD116-27	100033439	NA	NA
SNORD115-3	100033440	NA	NA
SNORD115-4	100033441	NA	NA
SNORD115-5	100033442	NA	NA
SNORD115-6	100033443	NA	NA
SNORD115-8	100033445	NA	NA
SNORD115-9	100033446	NA	NA
SNORD115-10	100033447	NA	NA
SNORD115-11	100033448	NA	NA
SNORD115-14	100033451	NA	NA
SNORD115-16	100033454	NA	NA
SNORD115-17	100033455	NA	NA
SNORD115-20	100033460	NA	NA
SNORD115-22	100033799	NA	NA
SNORD115-25	100033801	NA	NA
SNORD115-30	100033804	NA	NA
SNORD115-31	100033805	NA	NA
SNORD115-32	100033806	NA	NA
SNORD115-33	100033807	NA	NA
SNORD115-35	100033809	NA	NA
SNORD115-37	100033811	NA	NA
SNORD115-38	100033812	NA	NA
SNORD115-39	100033813	NA	NA
SNORD115-40	100033814	NA	NA
SNORD115-41	100033815	NA	NA
SNORD115-44	100033818	NA	NA
SNORD116-29	100033821	NA	NA
SNORD115-48	100033822	NA	NA
HBII-52-24	100036563	NA	NA
HBII-52-27	100036564	NA	NA
HBII-52-28	100036565	NA	NA
HBII-52-45	100036566	NA	NA
HBII-52-46	100036567	NA	NA
SNORD119	100113378	NA	NA
SNORD121A	100113379	NA	NA
SNORD125	100113380	NA	NA
SNORD19B	100113381	NA	NA
SNORD105B	100113382	NA	NA
SNORD123	100113384	NA	NA
SNORD121B	100113385	NA	NA
SNORD127	100113389	NA	NA
SNORD124	100113390	NA	NA
SNORD126	100113391	NA	NA
SNORD11B	100113392	NA	NA
SNORD12B	100113393	NA	NA
SNORD111B	100113402	NA	NA
SNORD58C	100124516	NA	NA
SNORA70C	100124538	NA	NA
SNORA11C	100124540	NA	NA
SNAR-F	100126781	NA	NA
SNAR-A2	100126799	NA	NA
FTLP10	100130017	NA	NA
BSPH1	100131137	NA	NA
KRTAP25-1	100131902	NA	NA
LOC100169752	100169752	NA	NA
SNAR-A3	100169951	NA	NA
SNAR-A4	100169956	NA	NA
SNAR-A13	100169959	NA	NA
SNAR-C2	100170218	NA	NA
SNAR-E	100170220	NA	NA
SNAR-H	100170221	NA	NA
SNAR-I	100170222	NA	NA
SNAR-D	100170227	NA	NA
SNAR-G2	100170228	NA	NA
LOC100287704	100287704	NA	NA
STK31	56164	0	1
DNAH3	55567	1.54006e-17	0.579563
SRMS	6725	1.83235e-16	0.563353
PRR15	222171	5.30916e-16	0.556107
TMC7	79905	1.01344e-15	0.551616
PTK6	5753	2.34651e-15	0.545681
OSBPL3	26031	2.74409e-15	0.544562
TMPRSS7	344805	3.10503e-15	0.543675
ELF4	2000	4.33378e-15	0.54127
KCTD5	54442	8.86065e-15	0.536044
C1orf106	55765	1.43136e-14	0.532489
NFE2L3	9603	2.24378e-14	0.529118
IRF6	3664	2.48422e-14	0.52835
OVOL1	5017	2.92782e-14	0.527105
C3orf52	79669	3.60519e-14	0.525521
F11R	50848	6.25527e-14	0.521288
RHBDL2	54933	1.01655e-13	0.517508
ATG16L1	55054	1.39987e-13	0.514991
SRC	6714	1.40865e-13	0.514942
PLEK2	26499	1.93614e-13	0.512419
NFATC2IP	84901	2.78978e-13	0.509496
NDE1	54820	3.24061e-13	0.508289
VWA3B	200403	4.4988e-13	0.50563
ECT2	1894	5.19047e-13	0.504463
HTATIP2	10553	6.41382e-13	0.502728
SERPINB5	5268	6.61095e-13	0.50248
XKR9	389668	7.1274e-13	0.50186
MYEOV	26579	7.83103e-13	0.501083
RIOK3	8780	8.10139e-13	0.500802
SH3RF2	153769	8.67852e-13	0.500233
CCNI2	645121	1.03349e-12	0.498782
POF1B	79983	1.1219e-12	0.498098
MACC1	346389	1.57192e-12	0.49527
LFNG	3955	1.81759e-12	0.494045
IGSF9	57549	1.87411e-12	0.493786
FAM108C1	58489	1.97277e-12	0.493352
PARN	5073	2.0039e-12	0.493219
ARHGEF5	7984	2.28096e-12	0.492119
ATIC	471	2.30202e-12	0.492041
IRX5	10265	2.38095e-12	0.491754
MYH14	79784	2.53576e-12	0.491217
SPINK5	11005	2.53913e-12	0.491205
KCNK1	3775	2.54434e-12	0.491188
CASP8	841	2.68414e-12	0.490731
TUFT1	7286	3.07855e-12	0.489557
SLC2A1	6513	3.30641e-12	0.488944
S100P	6286	4.1733e-12	0.486936
BZW2	28969	5.11694e-12	0.485167
STYK1	55359	5.45515e-12	0.48461
LIPH	200879	5.47784e-12	0.484574
MGLL	11343	6.85135e-12	0.482617
CGN	57530	6.96799e-12	0.482469
PALB2	79728	6.97943e-12	0.482454
CNNM4	26504	7.34678e-12	0.482004
HOXA10	3206	7.86295e-12	0.481406
VDAC1	7416	9.88546e-12	0.479383
SMURF1	57154	1.0344e-11	0.478981
IFI27	3429	1.06073e-11	0.478758
LAMB3	3914	1.14436e-11	0.478083
EPPK1	83481	1.19707e-11	0.477681
BFAR	51283	1.26315e-11	0.477202
ANXA3	306	1.28873e-11	0.477023
LACTB2	51110	1.30455e-11	0.476914
GSDMB	55876	1.34881e-11	0.476616
MOGAT3	346606	1.34947e-11	0.476611
TAS2R38	5726	1.35047e-11	0.476604
PSEN1	5663	1.44457e-11	0.476001
ABP1	26	1.52965e-11	0.475488
C6orf132	647024	1.53224e-11	0.475473
EPHB4	2050	1.60061e-11	0.47508
ZDHHC9	51114	1.90776e-11	0.473498
PDCD10	11235	2.05646e-11	0.472819
MST1R	4486	2.46544e-11	0.471172
CLDN4	1364	2.56281e-11	0.470819
ITPR3	3710	2.61952e-11	0.470619
MTMR11	10903	2.68592e-11	0.470391
LRRC1	55227	2.70384e-11	0.47033
OCIAD2	132299	2.87106e-11	0.469782
GJB4	127534	3.08984e-11	0.46911
IQGAP3	128239	3.2737e-11	0.468579
FA2H	79152	3.46722e-11	0.468051
ADAP1	11033	3.69526e-11	0.467465
LRRC31	79782	3.7507e-11	0.467328
RAC1	5879	3.80957e-11	0.467184
HOXB9	3219	3.88633e-11	0.467
KLF5	688	3.91856e-11	0.466924
SRI	6717	4.16558e-11	0.466359
OTX1	5013	4.24414e-11	0.466186
EFNB1	1947	4.30879e-11	0.466046
PLCB3	5331	4.35548e-11	0.465946
TMEM41A	90407	4.51153e-11	0.46562
UGT1A10	54575	4.51329e-11	0.465617
S100A10	6281	4.54923e-11	0.465543
CDCA7	83879	4.60355e-11	0.465433
NR1I2	8856	4.68793e-11	0.465265
FEZF1	389549	5.18997e-11	0.464319
PRKCI	5584	5.30125e-11	0.464121
C2orf29	55571	5.43999e-11	0.463881
UGT1A9	54600	5.56624e-11	0.463667
SPATA12	353324	6.08482e-11	0.462834
PAWR	5074	6.52036e-11	0.462187
LAMA3	3909	6.94926e-11	0.461589
ZNF488	118738	7.19311e-11	0.461265
GDPD2	54857	7.86176e-11	0.460428
NET1	10276	7.94334e-11	0.460331
LRRC57	255252	8.41117e-11	0.459791
ABCA13	154664	8.46878e-11	0.459726
PKP3	11187	8.65075e-11	0.459525
STK39	27347	8.73302e-11	0.459436
LGALS4	3960	8.82373e-11	0.459338
IYD	389434	9.15404e-11	0.45899
ANXA2P1	303	9.2609e-11	0.45888
MGC12982	84793	9.48757e-11	0.458651
TRIM16	10626	9.84949e-11	0.458296
NQO1	1728	9.97084e-11	0.45818
BAIAP2L1	55971	1.01583e-10	0.458003
ACY1	95	1.05448e-10	0.457648
CCNK	8812	1.07415e-10	0.457472
PRICKLE3	4007	1.11928e-10	0.45708
USP54	159195	1.13989e-10	0.456906
ZBTB7B	51043	1.40721e-10	0.454891
C17orf73	55018	1.42329e-10	0.454781
INF2	64423	1.45193e-10	0.45459
MUC17	140453	1.45446e-10	0.454573
FAM83H	286077	1.48732e-10	0.454359
AXIN1	8312	1.59638e-10	0.453678
CBLC	23624	1.60661e-10	0.453616
EXOC1	55763	1.62943e-10	0.45348
TMPRSS4	56649	1.70047e-10	0.453068
C4BPB	725	1.78539e-10	0.452597
C6orf223	221416	1.81063e-10	0.452462
PITX1	5307	1.84114e-10	0.4523
E2F8	79733	1.85053e-10	0.452251
DVWA	344875	1.85082e-10	0.452249
FERMT1	55612	1.89651e-10	0.452013
PVRL4	81607	1.89774e-10	0.452007
CEACAM5	1048	1.90789e-10	0.451955
CDCA8	55143	1.97396e-10	0.451625
GPA33	10223	2.19093e-10	0.450612
KIAA0284	283638	2.30931e-10	0.450099
LGR6	59352	2.32885e-10	0.450017
SLC35A3	23443	2.34467e-10	0.449951
TFAP2A	7020	2.35355e-10	0.449914
C20orf24	55969	2.48617e-10	0.449379
SDR16C5	195814	2.49462e-10	0.449346
KDM5B	10765	2.53026e-10	0.449207
FIP1L1	81608	2.54147e-10	0.449164
RXFP4	339403	2.61862e-10	0.448871
PLS1	5357	2.68371e-10	0.448631
ALG1L	200810	2.72232e-10	0.448491
OPLAH	26873	2.80056e-10	0.448213
CREG2	200407	2.80349e-10	0.448203
ASAP2	8853	2.8843e-10	0.447924
ORC2L	4999	2.89702e-10	0.447881
SDC4	6385	3.16385e-10	0.447015
TRPM4	54795	3.2303e-10	0.44681
OAS1	4938	3.2523e-10	0.446743
AVL9	23080	3.26557e-10	0.446703
HPDL	84842	3.34175e-10	0.446476
ERN2	10595	3.44226e-10	0.446183
AIM1L	55057	3.46695e-10	0.446113
GJB3	2707	3.59393e-10	0.445757
PCDH1	5097	3.68583e-10	0.445508
PYGB	5834	3.82713e-10	0.445135
EIF2AK1	27102	3.88922e-10	0.444976
ACTL6A	86	4.05526e-10	0.444561
RAB25	57111	4.16945e-10	0.444285
IGF2BP3	10643	4.20326e-10	0.444205
CARD14	79092	4.20718e-10	0.444196
C1orf116	79098	4.39631e-10	0.443758
ARL6IP1	23204	4.43282e-10	0.443676
DNAJA4	55466	4.4342e-10	0.443673
IL1RN	3557	4.44016e-10	0.44366
TBL1XR1	79718	4.51139e-10	0.443501
TJP3	27134	4.53428e-10	0.443451
C9orf140	89958	4.56294e-10	0.443388
FGD6	55785	4.61696e-10	0.443271
ARHGAP32	9743	4.64756e-10	0.443205
SLC45A3	85414	5.01905e-10	0.442437
IDH1	3417	5.09033e-10	0.442297
LPAR5	57121	5.46166e-10	0.441592
TRIM10	10107	5.48479e-10	0.441549
GPR35	2859	5.51122e-10	0.441501
LAMC2	3918	5.81726e-10	0.440959
NTF4	4909	5.8707e-10	0.440867
ZDHHC3	51304	5.93219e-10	0.440763
PKP1	5317	5.94669e-10	0.440738
ESRP1	54845	6.58276e-10	0.439715
IHH	3549	6.77623e-10	0.439423
LSR	51599	6.84705e-10	0.439318
ACTN4	81	7.33708e-10	0.438619
ANXA2P2	304	7.55271e-10	0.438326
KBTBD12	166348	7.74891e-10	0.438066
SAMD9	54809	7.83864e-10	0.43795
MICALCL	84953	7.93371e-10	0.437827
GPSM2	29899	8.00901e-10	0.437732
EFNA4	1945	8.34197e-10	0.437318
SLC35A2	7355	8.73498e-10	0.43685
PERP	64065	8.96573e-10	0.436584
AGMAT	79814	9.51075e-10	0.435983
HOXA6	3203	9.63154e-10	0.435854
MGAT4B	11282	1.0587e-09	0.434887
ARHGAP27	201176	1.06317e-09	0.434844
DNTTIP1	116092	1.06574e-09	0.434819
HOXA11AS	221883	1.07015e-09	0.434777
ESRP2	80004	1.07455e-09	0.434735
MXD1	4084	1.08768e-09	0.43461
TSPAN1	10103	1.15513e-09	0.433993
DOK4	55715	1.2233e-09	0.433403
MECOM	2122	1.25425e-09	0.433146
FHL2	2274	1.28377e-09	0.432906
ANLN	54443	1.2839e-09	0.432905
GPR20	2843	1.37857e-09	0.432171
CORO2A	7464	1.39477e-09	0.43205
PLEKHN1	84069	1.41756e-09	0.431883
MET	4233	1.4299e-09	0.431793
CTTN	2017	1.4621e-09	0.431563
GALNT5	11227	1.49117e-09	0.431359
SULT1B1	27284	1.59905e-09	0.430634
BCL2L14	79370	1.60755e-09	0.430579
CTSE	1510	1.66259e-09	0.430229
CASK	8573	1.69466e-09	0.430031
PLA2G10	8399	1.70635e-09	0.429959
PKP2	5318	1.70778e-09	0.42995
OASL	8638	1.71082e-09	0.429932
EPS8L3	79574	1.71286e-09	0.42992
CYP2B6	1555	1.74471e-09	0.429728
SRPK1	6732	1.78294e-09	0.429502
PRSS22	64063	1.8163e-09	0.429309
HDGF	3068	1.82458e-09	0.429261
GRTP1	79774	1.85854e-09	0.429069
ITGA6	3655	1.96122e-09	0.428507
CELSR1	9620	1.98333e-09	0.42839
FAM83B	222584	1.99983e-09	0.428303
DNM2	1785	2.03649e-09	0.428113
OR2A7	401427	2.22167e-09	0.4272
KPNA7	402569	2.22685e-09	0.427176
PARP3	10039	2.26962e-09	0.426976
KIAA1609	57707	2.28098e-09	0.426924
C19orf21	126353	2.29105e-09	0.426877
SERINC2	347735	2.32674e-09	0.426715
BCL10	8915	2.36205e-09	0.426556
MSL3L2	151507	2.44996e-09	0.426172
TINAGL1	64129	2.4951e-09	0.425979
TBRG4	9238	2.64927e-09	0.425346
ISG20L2	81875	2.76517e-09	0.424894
ABTB2	25841	2.77729e-09	0.424847
CBX3	11335	2.84063e-09	0.424609
PLK1	5347	2.97352e-09	0.424124
RALA	5898	3.02705e-09	0.423935
SEMA4B	10509	3.03675e-09	0.423901
DIAPH1	1729	3.06276e-09	0.42381
LONRF3	79836	3.12843e-09	0.423585
TSTA3	7264	3.15092e-09	0.423509
LRRC8E	80131	3.26923e-09	0.423117
GPRC5A	9052	3.31761e-09	0.422961
KCNK6	9424	3.35792e-09	0.422832
FBXO34	55030	3.35857e-09	0.42283
ST14	6768	3.42505e-09	0.422621
TAF1A	9015	3.48271e-09	0.422443
GUCY1B2	2974	3.54699e-09	0.422248
SLC25A43	203427	3.54814e-09	0.422244
DNAH2	146754	3.70712e-09	0.421776
ARHGEF16	27237	3.7574e-09	0.421632
KCNN4	3783	3.90998e-09	0.421206
HKDC1	80201	3.93485e-09	0.421138
LY75	4065	3.95227e-09	0.421091
RNF39	80352	4.0204e-09	0.420908
ITGB4	3691	4.18808e-09	0.42047
MAL2	114569	4.22396e-09	0.420378
MBOAT2	129642	4.22841e-09	0.420367
LIN9	286826	4.32259e-09	0.42013
EPHA1	2041	4.4501e-09	0.419818
C15orf42	90381	4.45189e-09	0.419813
TMEM92	162461	4.45311e-09	0.41981
BIK	638	4.66799e-09	0.419303
VASP	7408	4.70198e-09	0.419225
HOXA11	3207	4.71531e-09	0.419194
SLC44A1	23446	4.72628e-09	0.419169
IRAK2	3656	4.73531e-09	0.419149
BPNT1	10380	4.82515e-09	0.418946
C8orf31	286122	4.92361e-09	0.418728
YWHAZ	7534	4.96939e-09	0.418628
SLC35F2	54733	5.16918e-09	0.418202
MORC2	22880	5.19382e-09	0.418151
SYPL1	6856	5.20173e-09	0.418134
TBX15	6913	5.20817e-09	0.418121
UNC93A	54346	5.31362e-09	0.417904
CES2	8824	5.33547e-09	0.41786
GRHL2	79977	5.38328e-09	0.417763
MELK	9833	5.4637e-09	0.417602
TSPAN15	23555	5.54364e-09	0.417445
C9orf167	54863	5.61084e-09	0.417314
ETHE1	23474	5.62844e-09	0.41728
CALML4	91860	5.73946e-09	0.417068
CYB5B	80777	5.8007e-09	0.416953
PAQR4	124222	5.9611e-09	0.416657
TRIM29	23650	5.9835e-09	0.416616
CAPN8	388743	6.06007e-09	0.416478
STIL	6491	6.33001e-09	0.416003
NAT2	10	6.33359e-09	0.415997
PEX13	5194	6.34677e-09	0.415975
GTF2IRD1	9569	6.43002e-09	0.415833
TMEM159	57146	6.57669e-09	0.415587
SPC24	147841	6.66465e-09	0.415442
HES1	3280	6.72975e-09	0.415336
GALNT6	11226	6.8856e-09	0.415086
C17orf93	360205	7.01467e-09	0.414883
EFNA2	1943	7.18217e-09	0.414625
TRIM31	11074	7.23506e-09	0.414544
SDCBP2	27111	7.28067e-09	0.414476
LAD1	3898	7.31909e-09	0.414418
C19orf33	64073	7.32658e-09	0.414407
SIM2	6493	7.4537e-09	0.414218
CEBPG	1054	7.47052e-09	0.414194
OIP5	11339	7.62496e-09	0.413969
SKAP2	8935	7.71997e-09	0.413834
PLA2G4D	283748	7.84001e-09	0.413664
PSMD1	5707	7.84034e-09	0.413664
DPP3	10072	7.93347e-09	0.413534
LOC441294	441294	8.08728e-09	0.413323
KIF23	9493	8.13131e-09	0.413264
POC1B	282809	8.1817e-09	0.413196
TRIM11	81559	8.4619e-09	0.412825
PRELID2	153768	8.60143e-09	0.412645
HOXC6	3223	8.81283e-09	0.412378
HJURP	55355	9.02671e-09	0.412113
HOXA3	3200	9.05369e-09	0.412081
DCTN5	84516	9.14105e-09	0.411975
TES	26136	9.37132e-09	0.4117
AHNAK2	113146	9.4502e-09	0.411607
LOC652276	652276	9.5173e-09	0.411529
ANXA2	302	9.59557e-09	0.411439
SQLE	6713	9.65288e-09	0.411373
UGT1A1	54658	9.76521e-09	0.411245
TAX1BP1	8887	9.79761e-09	0.411208
LGALS3	3958	9.93703e-09	0.411052
C18orf45	85019	1.00214e-08	0.410958
PPARG	5468	1.0069e-08	0.410906
BCAS1	8537	1.00736e-08	0.410901
HOXA13	3209	1.01151e-08	0.410855
B3GNT3	10331	1.0162e-08	0.410804
C1orf113	79729	1.02055e-08	0.410756
TMEM105	284186	1.06782e-08	0.410254
ZDHHC7	55625	1.07926e-08	0.410136
CABP4	57010	1.12174e-08	0.409707
MICALL2	79778	1.14121e-08	0.409516
CKS2	1164	1.15373e-08	0.409394
EFNB2	1948	1.18047e-08	0.409139
ESPN	83715	1.1808e-08	0.409136
TGIF1	7050	1.1922e-08	0.409029
EPHA2	1969	1.20548e-08	0.408906
CYP2J2	1573	1.2134e-08	0.408832
UGT1A6	54578	1.22618e-08	0.408716
MYOM3	127294	1.2377e-08	0.408611
MYL12A	10627	1.24916e-08	0.408508
LPCAT4	254531	1.27193e-08	0.408307
RASAL1	8437	1.29696e-08	0.408089
PLEC	5339	1.30851e-08	0.40799
RPE	6120	1.33574e-08	0.407759
ORC6L	23594	1.37006e-08	0.407475
RAET1L	154064	1.38417e-08	0.407361
PLA2G4F	255189	1.39608e-08	0.407265
SSH3	54961	1.40857e-08	0.407165
CYP2S1	29785	1.41596e-08	0.407106
RNF44	22838	1.44548e-08	0.406875
C6orf105	84830	1.44892e-08	0.406848
TUBAL3	79861	1.51375e-08	0.406356
CDH1	999	1.52532e-08	0.406271
GALE	2582	1.56645e-08	0.405971
FUT3	2525	1.57375e-08	0.405919
AKAP1	8165	1.57968e-08	0.405877
HOTAIR	100124700	1.59019e-08	0.405802
SFN	2810	1.76727e-08	0.40461
BAK1	578	1.78348e-08	0.404507
MLPH	79083	1.78737e-08	0.404483
ASL	435	1.80337e-08	0.404382
ERBB2	2064	1.83379e-08	0.404192
LMO7	4008	1.84935e-08	0.404097
TMEM195	392636	1.87974e-08	0.403912
FZD5	7855	1.89628e-08	0.403813
VSIG2	23584	1.92453e-08	0.403645
HOXB5	3215	1.96705e-08	0.403397
HIST1H2AM	8336	1.96841e-08	0.403389
FXYD3	5349	1.99848e-08	0.403217
SMAGP	57228	2.00102e-08	0.403203
BTBD16	118663	2.04107e-08	0.402977
TCF7L2	6934	2.04942e-08	0.402931
C1GALT1	56913	2.06898e-08	0.402823
NEK2	4751	2.09686e-08	0.402671
BLZF1	8548	2.11246e-08	0.402586
JUP	3728	2.12895e-08	0.402498
HNF4G	3174	2.15488e-08	0.40236
HIST1H2AG	8969	2.17208e-08	0.402269
P2RY2	5029	2.19115e-08	0.40217
CDS1	1040	2.19652e-08	0.402142
AMMECR1	9949	2.21883e-08	0.402027
SLC29A2	3177	2.24359e-08	0.4019
RP1	6101	2.24877e-08	0.401874
SLC39A4	55630	2.35693e-08	0.401337
GALNT3	2591	2.36352e-08	0.401305
ATXN2L	11273	2.37846e-08	0.401233
CHMP4C	92421	2.45451e-08	0.400873
LRRC16A	55604	2.46048e-08	0.400846
BCMO1	53630	2.49922e-08	0.400667
PPP1R14D	54866	2.5134e-08	0.400602
ALG11	440138	2.52337e-08	0.400556
HOXC11	3227	2.54677e-08	0.400451
ASPM	259266	2.61675e-08	0.40014
SLCO4A1	28231	2.6238e-08	0.400109
EPCAM	4072	2.63441e-08	0.400063
NHEJ1	79840	2.68176e-08	0.399858
SLC39A11	201266	2.71346e-08	0.399723
SLMO2	51012	2.75852e-08	0.399534
CCDC109A	90550	2.76742e-08	0.399497
KIF4A	24137	2.79099e-08	0.399399
SH2D3A	10045	2.81863e-08	0.399286
CKS1B	1163	2.95924e-08	0.398725
SLC22A18	5002	2.96718e-08	0.398694
LOC84740	84740	2.96983e-08	0.398684
ZFP64	55734	3.06863e-08	0.398306
DQX1	165545	3.09561e-08	0.398205
FAM177A1	283635	3.14193e-08	0.398034
CCNB2	9133	3.18162e-08	0.397889
KIAA1539	80256	3.30858e-08	0.397436
KLF3	51274	3.32095e-08	0.397393
STX19	415117	3.33106e-08	0.397358
PHF14	9678	3.41456e-08	0.397071
HELLS	3070	3.46984e-08	0.396885
HRASLS2	54979	3.4944e-08	0.396803
JRKL	8690	3.56906e-08	0.396557
SP140L	93349	3.70101e-08	0.396136
SMG7	9887	3.71347e-08	0.396096
FOXQ1	94234	3.74249e-08	0.396006
TBX6	6911	3.76001e-08	0.395952
BUB1B	701	3.80724e-08	0.395806
TPX2	22974	3.82444e-08	0.395754
PLBD1	79887	3.86418e-08	0.395634
ABHD11	83451	3.90535e-08	0.39551
TMEM87B	84910	3.91952e-08	0.395468
INPP4B	8821	3.97316e-08	0.395309
HOXB8	3218	4.1078e-08	0.394921
SMAD6	4091	4.28443e-08	0.394429
IWS1	55677	4.39897e-08	0.39412
SORD	6652	4.46674e-08	0.393941
NHS	4810	4.55547e-08	0.393711
TMEM44	93109	4.63165e-08	0.393516
CRIP1	1396	4.64141e-08	0.393491
ACOT11	26027	4.65282e-08	0.393463
CMTM1	113540	4.66672e-08	0.393428
TMEM82	388595	4.69301e-08	0.393362
RHOF	54509	4.81504e-08	0.39306
NMU	10874	4.92654e-08	0.392791
TXN	7295	4.92719e-08	0.39279
C16orf88	400506	5.00014e-08	0.392617
CD55	1604	5.04274e-08	0.392517
PIK3C2B	5287	5.06704e-08	0.392461
YES1	7525	5.223e-08	0.392104
FOXD2	2306	5.27109e-08	0.391996
CENPF	1063	5.31637e-08	0.391895
SPERT	220082	5.44353e-08	0.391616
VSIG10	54621	5.47587e-08	0.391546
TSPAN8	7103	5.5585e-08	0.391369
NMI	9111	5.58134e-08	0.391321
TLX1	3195	5.66168e-08	0.391152
ABCC1	4363	5.78358e-08	0.3909
ELF3	1999	5.79264e-08	0.390881
FUT4	2526	5.79314e-08	0.39088
SHH	6469	5.80715e-08	0.390852
PRC1	9055	5.92246e-08	0.390619
SLC17A9	63910	5.94566e-08	0.390573
ACSL5	51703	5.95445e-08	0.390555
C12orf36	283422	5.95768e-08	0.390549
DNAJC2	27000	5.9648e-08	0.390535
RHBDF1	64285	5.97932e-08	0.390506
ST6GALNAC1	55808	6.05876e-08	0.390349
PREP	5550	6.12112e-08	0.390228
TMBIM1	64114	6.15895e-08	0.390155
EFNA1	1942	6.29446e-08	0.389897
WFDC3	140686	6.29787e-08	0.38989
BUB1	699	6.38676e-08	0.389724
TRIM15	89870	6.54054e-08	0.389441
ILDR1	286676	6.57129e-08	0.389385
DDX27	55661	6.63298e-08	0.389274
CAPN5	726	6.68943e-08	0.389173
ZFYVE21	79038	6.78435e-08	0.389006
E2F7	144455	6.80137e-08	0.388976
UBA6	55236	6.81196e-08	0.388957
CAPG	822	6.96365e-08	0.388695
RAD51	5888	7.10998e-08	0.388447
SLC9A2	6549	7.11689e-08	0.388435
OMP	4975	7.16808e-08	0.38835
UBE2T	29089	7.24927e-08	0.388216
CTNNA1	1495	7.25364e-08	0.388208
MSLN	10232	7.31007e-08	0.388116
NGEF	25791	7.50855e-08	0.387796
CASC5	57082	7.54093e-08	0.387744
TEP1	7011	7.64413e-08	0.387582
C8orf73	642475	7.89115e-08	0.387201
MFSD9	84804	7.89793e-08	0.387191
CDH3	1001	7.97495e-08	0.387075
REPS2	9185	7.98934e-08	0.387053
FAM60A	58516	8.00788e-08	0.387025
CDC25C	995	8.04296e-08	0.386973
GPR56	9289	8.10191e-08	0.386885
AFAP1L2	84632	8.10678e-08	0.386878
EZR	7430	8.24423e-08	0.386676
GART	2618	8.3545e-08	0.386517
PLAC8	51316	8.39398e-08	0.38646
RHPN2	85415	8.4423e-08	0.386391
EVPL	2125	8.6272e-08	0.386131
TOP1P1	7151	8.75886e-08	0.385949
CDSN	1041	8.95946e-08	0.385677
SLC22A3	6581	9.00719e-08	0.385613
PRPF40A	55660	9.04034e-08	0.385568
FAM118B	79607	9.12802e-08	0.385452
COL17A1	1308	9.3992e-08	0.385099
TMEM189	387521	9.45307e-08	0.38503
TTLL4	9654	9.61399e-08	0.384827
UBQLN4	56893	1.02303e-07	0.384076
FANCI	55215	1.05857e-07	0.383662
CTAGE6	340307	1.06563e-07	0.383581
TJP2	9414	1.07825e-07	0.383439
APH1A	51107	1.08909e-07	0.383317
NDC80	10403	1.11183e-07	0.383066
UCK2	7371	1.11733e-07	0.383007
HMMR	3161	1.12683e-07	0.382904
S100A11	6282	1.15025e-07	0.382654
DLGAP5	9787	1.17423e-07	0.382403
NAB1	4664	1.1995e-07	0.382143
TSPAN3	10099	1.19981e-07	0.38214
S100A5	6276	1.20049e-07	0.382133
EFHD2	79180	1.21787e-07	0.381958
RAG1AP1	55974	1.22065e-07	0.38193
SDC1	6382	1.22716e-07	0.381866
IL17RE	132014	1.22809e-07	0.381856
EPB41L1	2036	1.2311e-07	0.381826
SLC22A18AS	5003	1.23952e-07	0.381743
LRP5	4041	1.25649e-07	0.381577
ARRDC1	92714	1.28259e-07	0.381326
KIF14	9928	1.29398e-07	0.381219
ARL6IP6	151188	1.29944e-07	0.381167
MYL12B	103910	1.31297e-07	0.38104
DTX2	113878	1.34333e-07	0.380761
BTBD10	84280	1.35276e-07	0.380675
KIF18B	146909	1.37869e-07	0.380443
EGLN3	112399	1.39804e-07	0.380272
PPYR1	5540	1.41101e-07	0.380159
PML	5371	1.41848e-07	0.380094
FLJ23867	200058	1.42767e-07	0.380015
AP1S3	130340	1.42947e-07	0.379999
SUN1	23353	1.43187e-07	0.379979
CD58	965	1.43692e-07	0.379935
C7orf46	340277	1.44006e-07	0.379909
CLDN18	51208	1.44731e-07	0.379847
ADAMTSL5	339366	1.4935e-07	0.379461
RAPGEFL1	51195	1.49738e-07	0.379429
WFDC10B	280664	1.51983e-07	0.379246
B3GNT5	84002	1.53121e-07	0.379155
TMEM79	84283	1.53272e-07	0.379142
S100A14	57402	1.53323e-07	0.379138
CTAGE4	100128553	1.5357e-07	0.379119
GJB5	2709	1.54031e-07	0.379082
FAM72B	653820	1.56341e-07	0.378898
LGALS7B	653499	1.57473e-07	0.37881
UBE2C	11065	1.57785e-07	0.378785
HYAL4	23553	1.59296e-07	0.378668
CLDN12	9069	1.59773e-07	0.378631
MAP3K13	9175	1.61584e-07	0.378492
MAPK3	5595	1.62978e-07	0.378386
PARD6B	84612	1.63005e-07	0.378384
AMN	81693	1.63781e-07	0.378325
LOC100127888	100127888	1.68185e-07	0.377998
PARP12	64761	1.76865e-07	0.377376
RPS6KA4	8986	1.77942e-07	0.377301
PRIC285	85441	1.82795e-07	0.376967
FANCA	2175	1.8319e-07	0.376941
EPS8L1	54869	1.86364e-07	0.376728
ANKRD22	118932	1.88884e-07	0.376561
ETV4	2118	1.92328e-07	0.376337
FAM83E	54854	1.92535e-07	0.376323
VPS35	55737	1.95119e-07	0.376158
CCDC120	90060	2.01701e-07	0.375745
FOXD4L2	100036519	2.01985e-07	0.375728
KIF15	56992	2.02068e-07	0.375722
PRSS8	5652	2.05606e-07	0.375506
AGR2	10551	2.07393e-07	0.375398
GALK2	2585	2.09116e-07	0.375295
SKA3	221150	2.11145e-07	0.375175
ESPL1	9700	2.14215e-07	0.374995
ZWINT	11130	2.21249e-07	0.374592
ZBTB7A	51341	2.27902e-07	0.374221
CA13	377677	2.3056e-07	0.374076
HN1L	90861	2.31243e-07	0.374039
PMS2L11	441263	2.31415e-07	0.37403
BCAN	63827	2.35346e-07	0.373819
FAM72D	728833	2.35404e-07	0.373816
GTF2F2	2963	2.36159e-07	0.373776
ANO9	338440	2.36198e-07	0.373774
TAGLN2	8407	2.37014e-07	0.373731
S100A6	6277	2.37326e-07	0.373714
BTNL8	79908	2.44101e-07	0.373361
C14orf129	51527	2.50876e-07	0.373018
TTYH3	80727	2.51123e-07	0.373005
GLRX2	51022	2.52981e-07	0.372913
IER5	51278	2.53686e-07	0.372878
PGM2L1	283209	2.54935e-07	0.372816
TRAF7	84231	2.55082e-07	0.372809
MKI67	4288	2.55834e-07	0.372772
PARP4	143	2.56926e-07	0.372718
OSBPL2	9885	2.57199e-07	0.372705
INCENP	3619	2.58e-07	0.372666
SLC44A4	80736	2.62298e-07	0.372458
HK2	3099	2.63373e-07	0.372406
RNPEP	6051	2.63717e-07	0.37239
KRTAP4-1	85285	2.67535e-07	0.372209
NUSAP1	51203	2.67779e-07	0.372198
NCRNA00169	400508	2.7011e-07	0.372088
SGOL1	151648	2.72143e-07	0.371994
PVT1	5820	2.72811e-07	0.371963
LSG1	55341	2.75361e-07	0.371846
FLAD1	80308	2.76893e-07	0.371776
C1orf170	84808	2.81626e-07	0.371562
PRAP1	118471	2.82689e-07	0.371514
FOXM1	2305	2.95637e-07	0.370949
CAPN2	824	3.01096e-07	0.370717
C20orf112	140688	3.0139e-07	0.370705
TMEM154	201799	3.02469e-07	0.370659
EIF6	3692	3.03011e-07	0.370637
CTNND1	1500	3.04294e-07	0.370583
LANCL3	347404	3.09185e-07	0.370381
C2orf61	285051	3.11973e-07	0.370268
METAP1	23173	3.13015e-07	0.370225
CTAGE9	643854	3.1531e-07	0.370133
SAMD10	140700	3.15566e-07	0.370122
SCAMP2	10066	3.17569e-07	0.370042
ZMIZ2	83637	3.29097e-07	0.369589
CDCP1	64866	3.30914e-07	0.36952
HSH2D	84941	3.32283e-07	0.369467
FUT2	2524	3.33118e-07	0.369435
TTC22	55001	3.36423e-07	0.36931
ROD1	9991	3.37377e-07	0.369274
GJA9	81025	3.41771e-07	0.369109
CDK18	5129	3.41909e-07	0.369104
CEP55	55165	3.41937e-07	0.369103
CDK1	983	3.43294e-07	0.369052
ITGB6	3694	3.48267e-07	0.368869
CREB3L1	90993	3.50525e-07	0.368787
KDELR2	11014	3.51858e-07	0.368739
ERO1L	30001	3.54854e-07	0.368631
KIF11	3832	3.56749e-07	0.368563
EIF2AK2	5610	3.62142e-07	0.368371
DLEU7	220107	3.63407e-07	0.368327
MUC1	4582	3.67821e-07	0.368173
ELOVL1	64834	3.68355e-07	0.368154
CLIC3	9022	3.69932e-07	0.3681
ATP2C2	9914	3.71036e-07	0.368062
ZWILCH	55055	3.71276e-07	0.368053
CKAP2L	150468	3.72654e-07	0.368006
CCDC52	152185	3.75637e-07	0.367904
MUC4	4585	3.76576e-07	0.367872
TLX1NB	100038246	3.786e-07	0.367804
DNPEP	23549	3.79956e-07	0.367758
GPR152	390212	3.87681e-07	0.367501
PSMD7	5713	3.89049e-07	0.367456
ADSS	159	4.09076e-07	0.366813
TNFRSF21	27242	4.11049e-07	0.366751
NUP37	79023	4.11742e-07	0.366729
CENPA	1058	4.14191e-07	0.366653
EPHA4	2043	4.1619e-07	0.366591
PLEKHA7	144100	4.22305e-07	0.366404
RAD54L	8438	4.27888e-07	0.366235
SH3D20	201175	4.38564e-07	0.365919
CENPI	2491	4.39056e-07	0.365904
FLJ12825	440101	4.39562e-07	0.365889
REG4	83998	4.43622e-07	0.365771
PPIA	5478	4.44639e-07	0.365742
WDR55	54853	4.49858e-07	0.365591
RRN3P3	100131998	4.49858e-07	0.365591
MUC12	10071	4.54517e-07	0.365459
STYXL1	51657	4.59552e-07	0.365317
FER1L4	80307	4.61574e-07	0.36526
TMEM45B	120224	4.65755e-07	0.365144
KIF2C	11004	4.6825e-07	0.365075
PTPRR	5801	4.75474e-07	0.364877
GAN	8139	4.78591e-07	0.364793
IARS2	55699	4.94787e-07	0.364363
SYTL2	54843	4.96996e-07	0.364305
OAS3	4940	4.98818e-07	0.364258
EVX1	2128	4.99027e-07	0.364253
SLC16A4	9122	4.99294e-07	0.364246
ZNF695	57116	5.06189e-07	0.364068
GPR172A	79581	5.09236e-07	0.363991
YOD1	55432	5.26505e-07	0.363558
FAM132A	388581	5.2652e-07	0.363558
RCC1	1104	5.35985e-07	0.363327
FAM120A	23196	5.36836e-07	0.363306
MOGAT2	80168	5.39518e-07	0.363242
ADAM8	101	5.41838e-07	0.363186
FAM160A2	84067	5.44938e-07	0.363112
UGT8	7368	5.45845e-07	0.36309
ELMO3	79767	5.50491e-07	0.36298
CTSL2	1515	5.56274e-07	0.362844
KNTC1	9735	5.66445e-07	0.362609
TMEM38A	79041	5.76885e-07	0.362371
BRCC3	79184	5.79306e-07	0.362317
FABP6	2172	5.81069e-07	0.362277
ERI2	112479	5.8635e-07	0.362159
CDHR5	53841	6.1569e-07	0.361522
B3GALT5	10317	6.23843e-07	0.361351
STAMBP	10617	6.24632e-07	0.361334
B4GALT4	8702	6.24779e-07	0.361331
CDC20	991	6.31157e-07	0.361198
GTPBP10	85865	6.37848e-07	0.36106
LRRIQ4	344657	6.47364e-07	0.360867
TMEM171	134285	6.4905e-07	0.360833
H1F0	3005	6.51485e-07	0.360784
MBOAT1	154141	6.70434e-07	0.360408
PHLDA2	7262	6.74022e-07	0.360338
HCCS	3052	6.79012e-07	0.360241
ARMC10	83787	6.82751e-07	0.360169
ARHGEF35	445328	6.87588e-07	0.360077
POU2F3	25833	6.95987e-07	0.359917
SRD5A3	79644	7.24406e-07	0.359392
AURKA	6790	7.24803e-07	0.359384
CGB7	94027	7.25138e-07	0.359378
EML2	24139	7.25143e-07	0.359378
AGR3	155465	7.27933e-07	0.359328
CTPS2	56474	7.28212e-07	0.359323
ANKRD56	345079	7.33585e-07	0.359226
LOC127841	127841	7.33911e-07	0.35922
GIPC1	10755	7.40267e-07	0.359107
PDXDC1	23042	7.47416e-07	0.35898
CARD11	84433	7.4999e-07	0.358935
STK24	8428	7.54396e-07	0.358858
LRRC8A	56262	7.61378e-07	0.358736
UGT1A8	54576	7.66597e-07	0.358646
SEMA4G	57715	7.67463e-07	0.358631
ZNF514	84874	7.69141e-07	0.358602
ARHGEF38	54848	7.75715e-07	0.35849
PPP1R13L	10848	7.78315e-07	0.358446
MYO7B	4648	7.80868e-07	0.358403
MVP	9961	8.14731e-07	0.357842
FBXL19	54620	8.15746e-07	0.357826
PKMYT1	9088	8.44531e-07	0.357367
GNPAT	8443	8.46699e-07	0.357333
MX2	4600	8.52572e-07	0.357241
TMOD3	29766	8.5682e-07	0.357175
SH2D4A	63898	8.58951e-07	0.357143
UBE2I	7329	8.76049e-07	0.356881
NAPEPLD	222236	8.76117e-07	0.35688
CLTB	1212	8.80204e-07	0.356818
PIWIL4	143689	8.89189e-07	0.356684
HTR1D	3352	8.89602e-07	0.356678
OVOL2	58495	8.9368e-07	0.356617
C9orf152	401546	9.03563e-07	0.356471
CDHR2	54825	9.05034e-07	0.356449
PATL1	219988	9.30106e-07	0.356086
FAM101A	144347	9.34866e-07	0.356018
YARS2	51067	9.43581e-07	0.355895
ITPKA	3706	9.51046e-07	0.35579
EIF4G1	1981	9.51049e-07	0.35579
CEACAM6	4680	9.53396e-07	0.355757
KIAA1522	57648	9.54214e-07	0.355745
AGBL1	123624	9.58227e-07	0.35569
HOXB7	3217	9.64142e-07	0.355608
DARS2	55157	9.64515e-07	0.355602
KCNE3	10008	9.77559e-07	0.355423
CASP6	839	9.88939e-07	0.355269
CENPE	1062	9.9552e-07	0.355181
ERCC6L	54821	1.00261e-06	0.355086
WISP3	8838	1.02614e-06	0.354776
ZDHHC5	25921	1.0293e-06	0.354735
ANKRD57	65124	1.05042e-06	0.354463
KRT19	3880	1.05609e-06	0.354391
TROAP	10024	1.07262e-06	0.354184
AFARP1	246182	1.08165e-06	0.354071
S100A16	140576	1.08323e-06	0.354052
HOXB6	3216	1.09359e-06	0.353924
ARHGAP11A	9824	1.09931e-06	0.353854
XRCC4	7518	1.10464e-06	0.35379
C16orf75	116028	1.10702e-06	0.353761
KLHL30	377007	1.11136e-06	0.353708
HIST1H3H	8357	1.12154e-06	0.353586
KCP	375616	1.12233e-06	0.353577
DNAJB3	414061	1.12296e-06	0.353569
MYH16	84176	1.1297e-06	0.353489
DGAT1	8694	1.15762e-06	0.353161
RIPK3	11035	1.15877e-06	0.353148
HSD11B2	3291	1.16491e-06	0.353077
BAIAP2L2	80115	1.16777e-06	0.353044
ARL14	80117	1.16921e-06	0.353027
HN1	51155	1.18469e-06	0.35285
JUB	84962	1.20185e-06	0.352657
SMAD3	4088	1.21246e-06	0.352539
DDX60L	91351	1.22167e-06	0.352437
DLG5	9231	1.22494e-06	0.352401
USP39	10713	1.23706e-06	0.352268
CAST	831	1.23895e-06	0.352247
DIAPH2	1730	1.24028e-06	0.352233
TRIM14	9830	1.25859e-06	0.352035
KRT18	3875	1.26147e-06	0.352005
TEAD3	7005	1.26706e-06	0.351945
RFWD2	64326	1.27249e-06	0.351887
EFNA3	1944	1.27452e-06	0.351866
RNF135	84282	1.28673e-06	0.351737
CCT6A	908	1.29894e-06	0.351609
C13orf34	79866	1.31577e-06	0.351436
DBNDD2	55861	1.35746e-06	0.351014
C9orf100	84904	1.38055e-06	0.350785
NPAS2	4862	1.38307e-06	0.350761
MFN1	55669	1.38517e-06	0.35074
GALNT12	79695	1.38918e-06	0.350701
GPR39	2863	1.39605e-06	0.350634
TOB1	10140	1.4004e-06	0.350592
KRTAP5-1	387264	1.40978e-06	0.350501
IL20RB	53833	1.42149e-06	0.350389
XRCC2	7516	1.42787e-06	0.350329
PAK1	5058	1.43047e-06	0.350304
NFKBIL2	4796	1.44628e-06	0.350155
BCL9L	283149	1.45255e-06	0.350096
MYO19	80179	1.46094e-06	0.350018
IER3	8870	1.46182e-06	0.35001
XYLB	9942	1.46948e-06	0.349939
DUSP5P	574029	1.48767e-06	0.349771
FANCD2	2177	1.50085e-06	0.349652
GALNT4	8693	1.54577e-06	0.34925
HNRNPF	3185	1.54659e-06	0.349243
KCNA7	3743	1.55397e-06	0.349178
CCDC64B	146439	1.55914e-06	0.349133
APOBEC1	339	1.56636e-06	0.34907
TERT	7015	1.56719e-06	0.349063
HNRNPL	3191	1.58993e-06	0.348867
JAG1	182	1.60475e-06	0.34874
GDPD3	79153	1.62533e-06	0.348566
TP73	7161	1.63998e-06	0.348444
FLNB	2317	1.64171e-06	0.348429
SCCPDH	51097	1.65138e-06	0.348349
TFCP2L1	29842	1.6545e-06	0.348323
C2orf49	79074	1.65649e-06	0.348307
MST4	51765	1.68441e-06	0.348078
SPAG17	200162	1.73343e-06	0.347686
WDR75	84128	1.74082e-06	0.347628
CYP2W1	54905	1.77427e-06	0.347367
LIME1	54923	1.78651e-06	0.347273
IGSF9B	22997	1.81256e-06	0.347074
RCC2	55920	1.8232e-06	0.346994
C1orf112	55732	1.82922e-06	0.346949
RCE1	9986	1.84685e-06	0.346817
MRRF	92399	1.85115e-06	0.346785
ABO	28	1.85198e-06	0.346779
ALS2CL	259173	1.8542e-06	0.346763
PPP4R1	9989	1.86577e-06	0.346677
ALDH3A1	218	1.88839e-06	0.346512
CLIC1	1192	1.89604e-06	0.346456
MITD1	129531	1.90287e-06	0.346407
GSTP1	2950	1.907e-06	0.346377
TRIP10	9322	1.92333e-06	0.34626
PSMA5	5686	1.93878e-06	0.346149
DSG3	1830	1.95215e-06	0.346055
LYPLA2P1	653639	1.96563e-06	0.34596
FCHO1	23149	1.96945e-06	0.345933
IFIH1	64135	2.00791e-06	0.345667
AAMP	14	2.01151e-06	0.345642
TNFRSF10A	8797	2.02265e-06	0.345566
ANKFN1	162282	2.05992e-06	0.345314
TACSTD2	4070	2.10902e-06	0.344989
F2RL1	2150	2.11751e-06	0.344933
FAM72A	729533	2.1188e-06	0.344925
FAR2	55711	2.13858e-06	0.344796
KRT8	3856	2.15327e-06	0.344702
TRADD	8717	2.17758e-06	0.344546
ALG3	10195	2.18829e-06	0.344479
NUMB	8650	2.19416e-06	0.344442
NUDT8	254552	2.22007e-06	0.344279
CLDN7	1366	2.23297e-06	0.344199
GPRC5D	55507	2.26166e-06	0.344022
FUT6	2528	2.26804e-06	0.343983
EPS8L2	64787	2.27074e-06	0.343966
RALBP1	10928	2.28901e-06	0.343855
HIST2H2BF	440689	2.31633e-06	0.34369
EZH2	2146	2.33027e-06	0.343607
PRPF3	9129	2.37981e-06	0.343315
FGF20	26281	2.39004e-06	0.343255
KIAA0907	22889	2.41208e-06	0.343128
CTBP2	1488	2.41673e-06	0.343101
VPS37B	79720	2.41762e-06	0.343096
LGALS7	3963	2.4301e-06	0.343024
FAM189B	10712	2.44893e-06	0.342917
PRR13	54458	2.456e-06	0.342877
FAM83D	81610	2.45855e-06	0.342862
KRAS	3845	2.46091e-06	0.342849
KIAA1524	57650	2.46419e-06	0.34283
HDHD3	81932	2.46419e-06	0.34283
CDK7	1022	2.4821e-06	0.34273
ACY3	91703	2.48558e-06	0.34271
ZNF117	51351	2.50697e-06	0.342591
SLC26A5	375611	2.50921e-06	0.342578
NUF2	83540	2.52499e-06	0.342491
TUBA1C	84790	2.52536e-06	0.342489
CENPK	64105	2.52686e-06	0.342481
FAM109A	144717	2.53489e-06	0.342436
ASF1B	55723	2.54295e-06	0.342392
C14orf176	643382	2.60444e-06	0.342059
TFG	10342	2.60925e-06	0.342033
POLR2D	5433	2.627e-06	0.341938
OR7E91P	79315	2.6368e-06	0.341886
FMN1	342184	2.67385e-06	0.341691
CKLF	51192	2.67956e-06	0.341662
AKR1B15	441282	2.68839e-06	0.341616
WBSCR26	171022	2.71948e-06	0.341455
GPR126	57211	2.72389e-06	0.341432
TUBA4A	7277	2.7265e-06	0.341419
GALNT7	51809	2.74218e-06	0.341339
ARF6	382	2.75471e-06	0.341275
LOC100133669	100133669	2.76675e-06	0.341214
LOC151534	151534	2.78238e-06	0.341135
SGPP2	130367	2.79529e-06	0.34107
HIST1H2BD	3017	2.80392e-06	0.341027
ITGA3	3675	2.80928e-06	0.341
RAB11A	8766	2.82107e-06	0.340941
RDH13	112724	2.82355e-06	0.340929
WDR62	284403	2.82666e-06	0.340914
IGF2BP2	10644	2.87837e-06	0.34066
MYO1A	4640	2.88598e-06	0.340622
FARSB	10056	2.92346e-06	0.340441
CASP2	835	2.93076e-06	0.340406
SMG5	23381	2.9342e-06	0.34039
GRIN2D	2906	2.94044e-06	0.34036
CCNA2	890	3.00092e-06	0.340074
HSPE1	3336	3.01171e-06	0.340024
GTSE1	51512	3.05052e-06	0.339844
TMEM63A	9725	3.06528e-06	0.339776
XDH	7498	3.07268e-06	0.339742
MND1	84057	3.08755e-06	0.339674
ANO7	50636	3.09931e-06	0.33962
TMC5	79838	3.10044e-06	0.339615
RACGAP1	29127	3.10952e-06	0.339574
RBM41	55285	3.11634e-06	0.339543
HNF4A	3172	3.12386e-06	0.339509
KLF4	9314	3.13232e-06	0.339471
NSUN5	55695	3.14792e-06	0.339401
TNKS1BP1	85456	3.15574e-06	0.339366
SNX33	257364	3.24069e-06	0.338992
MLF1IP	79682	3.25182e-06	0.338943
HIST1H1D	3007	3.26065e-06	0.338905
TOP2A	7153	3.28925e-06	0.338782
QTRTD1	79691	3.31959e-06	0.338652
SNRPD1	6632	3.33801e-06	0.338574
C1orf59	113802	3.35214e-06	0.338514
SLC10A3	8273	3.38451e-06	0.338379
CSTF2	1478	3.38549e-06	0.338374
MALL	7851	3.40575e-06	0.33829
C2orf24	27013	3.42015e-06	0.33823
SLC6A10P	386757	3.42246e-06	0.338221
DLX4	1748	3.42681e-06	0.338203
TINAG	27283	3.43413e-06	0.338173
TMEM150B	284417	3.44837e-06	0.338114
EXO1	9156	3.4559e-06	0.338083
SPINT1	6692	3.45917e-06	0.33807
AIMP2	7965	3.48466e-06	0.337966
POC1A	25886	3.50319e-06	0.337891
C6orf150	115004	3.548e-06	0.337711
IGSF3	3321	3.55883e-06	0.337668
ID1	3397	3.6127e-06	0.337455
TTK	7272	3.62083e-06	0.337423
MTHFD1	4522	3.66016e-06	0.33727
TRAF4	9618	3.69696e-06	0.337128
HOXC4	3221	3.71791e-06	0.337047
PPP4R1L	55370	3.72195e-06	0.337032
GRAMD2	196996	3.75036e-06	0.336924
PLCD3	113026	3.80532e-06	0.336717
DHX15	1665	3.83545e-06	0.336605
MYO5C	55930	3.88428e-06	0.336425
LRRC66	339977	3.92917e-06	0.336261
ARPC1A	10552	3.96595e-06	0.336129
CDC42EP5	148170	3.97311e-06	0.336103
DCTPP1	79077	3.97397e-06	0.3361
ABCA12	26154	3.97663e-06	0.33609
ALPP	250	4.02453e-06	0.33592
STXBP2	6813	4.03204e-06	0.335893
LDLR	3949	4.03437e-06	0.335885
CAPN1	823	4.05246e-06	0.335821
TNS4	84951	4.13295e-06	0.33554
GPATCH2	55105	4.14882e-06	0.335485
CALHM3	119395	4.15257e-06	0.335473
SPDEF	25803	4.18092e-06	0.335375
BHLHE40	8553	4.19449e-06	0.335329
CSTB	1476	4.21659e-06	0.335254
NOS1AP	9722	4.21872e-06	0.335247
AP1M2	10053	4.24369e-06	0.335162
ZNF185	7739	4.25531e-06	0.335123
HMGCS2	3158	4.2576e-06	0.335116
SPATS2L	26010	4.28388e-06	0.335028
ZNF57	126295	4.31448e-06	0.334926
HK1	3098	4.32069e-06	0.334905
LY6E	4061	4.40788e-06	0.334619
NCAPH	23397	4.41168e-06	0.334607
MFSD2A	84879	4.41263e-06	0.334604
ITGA2	3673	4.41866e-06	0.334584
DEPDC1	55635	4.42946e-06	0.334549
ABCC3	8714	4.44379e-06	0.334503
ULBP3	79465	4.49706e-06	0.334332
RAB10	10890	4.52619e-06	0.33424
PRRG1	5638	4.53074e-06	0.334225
RBBP8	5932	4.58401e-06	0.334057
SOLH	6650	4.58861e-06	0.334043
C2orf89	129293	4.61433e-06	0.333963
CDCA4	55038	4.61764e-06	0.333953
LOC220729	220729	4.65218e-06	0.333846
B3GNT7	93010	4.65684e-06	0.333831
RNF207	388591	4.66118e-06	0.333818
ALDH3B1	221	4.6883e-06	0.333734
TNRC18	84629	4.69872e-06	0.333703
HPCAL1	3241	4.72807e-06	0.333613
C14orf73	91828	4.77431e-06	0.333473
PTPN12	5782	4.8417e-06	0.333271
SRCAP	10847	4.87504e-06	0.333173
MDK	4192	4.91631e-06	0.333051
SLC16A1	6566	4.92018e-06	0.33304
SHROOM3	57619	4.95934e-06	0.332926
GNA15	2769	5.00986e-06	0.33278
SLC35C1	55343	5.05727e-06	0.332644
STX6	10228	5.11603e-06	0.332477
C1orf226	400793	5.14859e-06	0.332386
PAQR8	85315	5.18504e-06	0.332284
PGM2	55276	5.19132e-06	0.332266
PMM2	5373	5.19576e-06	0.332254
EFCAB4A	283229	5.21281e-06	0.332207
INPP1	3628	5.21319e-06	0.332206
CASZ1	54897	5.27667e-06	0.332031
MARVELD3	91862	5.28946e-06	0.331996
ANO1	55107	5.31663e-06	0.331922
RMND5A	64795	5.38054e-06	0.331749
NEK3	4752	5.39471e-06	0.331711
MARK2	2011	5.45642e-06	0.331546
ENTPD5	957	5.5133e-06	0.331396
CAPN12	147968	5.5231e-06	0.33137
CCDC58	131076	5.58065e-06	0.33122
TARS2	80222	5.60088e-06	0.331167
PRR15L	79170	5.64397e-06	0.331056
PIAS3	10401	5.73636e-06	0.330821
C15orf41	84529	5.73717e-06	0.330819
ERBB3	2065	5.77225e-06	0.33073
SAMD12	401474	5.77593e-06	0.330721
PCSK6	5046	5.85625e-06	0.33052
SPAG5	10615	5.92547e-06	0.33035
INADL	10207	6.01797e-06	0.330124
TSPO	706	6.05938e-06	0.330024
ARHGAP26	23092	6.07396e-06	0.329989
POU5F1	5460	6.10451e-06	0.329916
HIST1H2BJ	8970	6.13824e-06	0.329836
CYP2C18	1562	6.17913e-06	0.329739
C20orf54	113278	6.2093e-06	0.329668
ELOVL6	79071	6.28734e-06	0.329486
EIF2C2	27161	6.29311e-06	0.329473
PTMA	5757	6.3726e-06	0.32929
GPX2	2877	6.39646e-06	0.329235
ALPK1	80216	6.40683e-06	0.329212
TMEM54	113452	6.47855e-06	0.329049
C1orf93	127281	6.54182e-06	0.328907
EXPH5	23086	6.57552e-06	0.328832
MSLNL	401827	6.58397e-06	0.328813
METTL5	29081	6.5871e-06	0.328806
NCAPG	64151	6.65699e-06	0.328652
TTF2	8458	6.67199e-06	0.328619
DGKQ	1609	6.6842e-06	0.328592
FAM22F	54754	6.7138e-06	0.328528
BIRC7	79444	6.72118e-06	0.328512
PLEKHG6	55200	6.73657e-06	0.328478
ZNF598	90850	6.75127e-06	0.328446
SPACA4	171169	6.75816e-06	0.328431
ARFIP1	27236	6.76599e-06	0.328414
EVPLL	645027	6.78379e-06	0.328376
GPR37L1	9283	6.79689e-06	0.328348
SPTLC2	9517	6.80844e-06	0.328323
LY6G6C	80740	6.84503e-06	0.328244
TSG101	7251	6.87669e-06	0.328177
LOC284837	284837	6.89167e-06	0.328145
ANXA8L2	244	6.9407e-06	0.328041
STAU1	6780	6.94851e-06	0.328024
SNX8	29886	6.95916e-06	0.328002
GCNT3	9245	6.97538e-06	0.327968
FAM38A	9780	6.98273e-06	0.327952
SLC26A6	65010	7.0462e-06	0.32782
NUDT16P1	152195	7.14069e-06	0.327624
CAPN9	10753	7.17397e-06	0.327556
POLD3	10714	7.1753e-06	0.327553
SOX9	6662	7.24399e-06	0.327413
CORO1B	57175	7.33688e-06	0.327226
EMB	133418	7.39874e-06	0.327103
FOXL1	2300	7.45588e-06	0.326989
KIAA0101	9768	7.51073e-06	0.326881
IL7	3574	7.56138e-06	0.326783
NOP58	51602	7.57566e-06	0.326755
ZNF600	162966	7.61918e-06	0.32667
SCNN1A	6337	7.6405e-06	0.326629
MOCOS	55034	7.69243e-06	0.326529
ZP3	7784	7.71663e-06	0.326483
PLEKHA6	22874	7.79674e-06	0.326331
NEIL3	55247	7.83983e-06	0.32625
SEC1	653677	7.84311e-06	0.326243
BCL2L15	440603	7.87709e-06	0.32618
DECR2	26063	7.93165e-06	0.326078
TET3	200424	7.93884e-06	0.326064
TPM3	7170	7.9405e-06	0.326061
GREB1L	80000	7.9518e-06	0.32604
RTP4	64108	8.00941e-06	0.325934
GRHL1	29841	8.03903e-06	0.325879
MKI67IP	84365	8.048e-06	0.325863
LMO4	8543	8.07326e-06	0.325816
ZDHHC13	54503	8.10198e-06	0.325764
C5orf34	375444	8.1478e-06	0.325681
HDAC1	3065	8.17108e-06	0.325638
ESCO1	114799	8.21898e-06	0.325552
RTN4R	65078	8.30172e-06	0.325404
SIPA1L3	23094	8.30518e-06	0.325398
CNTD2	79935	8.45428e-06	0.325134
HIST1H2BK	85236	8.47368e-06	0.3251
RASEF	158158	8.48902e-06	0.325074
CNIH4	29097	8.50316e-06	0.325049
PLCXD2	257068	8.54222e-06	0.324981
BCL2L1	598	8.67185e-06	0.324758
HIST1H2BF	8343	8.69025e-06	0.324726
FAM178B	51252	8.72463e-06	0.324668
ZNFX1	57169	8.7413e-06	0.324639
MAPK6	5597	8.77836e-06	0.324577
C9	735	8.7919e-06	0.324554
PLA2R1	22925	8.83024e-06	0.324489
LOC647121	647121	8.84494e-06	0.324465
RBP3	5949	8.98319e-06	0.324234
SLC9A1	6548	9.10914e-06	0.324027
TAF4	6874	9.11923e-06	0.324011
DGKA	1606	9.13502e-06	0.323985
ADAM15	8751	9.16794e-06	0.323932
CLCN1	1180	9.16958e-06	0.323929
TPR	7175	9.21498e-06	0.323855
HIST1H4H	8365	9.22444e-06	0.32384
HERC4	26091	9.27571e-06	0.323758
KLK9	284366	9.35193e-06	0.323636
PNPT1	87178	9.49685e-06	0.323407
RTKN2	219790	9.50472e-06	0.323395
ANXA10	11199	9.52969e-06	0.323355
FAM190A	401145	9.53627e-06	0.323345
C4orf33	132321	9.6116e-06	0.323228
TNNC2	7125	9.76059e-06	0.322998
KREMEN2	79412	9.78993e-06	0.322954
KDM3A	55818	9.81727e-06	0.322912
ZBTB7C	201501	9.88175e-06	0.322814
FOXA1	3169	9.91383e-06	0.322766
USP6NL	9712	9.93842e-06	0.322729
TMEM165	55858	1.01019e-05	0.322485
SLC6A8	6535	1.01878e-05	0.322359
HOXC9	3225	1.02029e-05	0.322336
CDR2L	30850	1.02885e-05	0.322211
TMEM33	55161	1.03033e-05	0.32219
HIST1H2BN	8341	1.03442e-05	0.322131
NDUFB3	4709	1.03723e-05	0.32209
CUL4A	8451	1.0492e-05	0.321918
PPP4C	5531	1.05208e-05	0.321877
C12orf70	341346	1.05689e-05	0.321809
SPRED2	200734	1.06882e-05	0.32164
GMPS	8833	1.07162e-05	0.321601
DTX4	23220	1.07294e-05	0.321583
TMEM63B	55362	1.07345e-05	0.321576
ECD	11319	1.08055e-05	0.321477
BLCAP	10904	1.08285e-05	0.321445
RNF103	7844	1.08753e-05	0.32138
SLC12A9	56996	1.09201e-05	0.321318
LOC151009	151009	1.09464e-05	0.321282
TOP1	7150	1.09644e-05	0.321258
DIAPH3	81624	1.09734e-05	0.321245
PSMD14	10213	1.1033e-05	0.321164
PPA1	5464	1.10655e-05	0.32112
AP1S1	1174	1.11332e-05	0.321028
RAD51AP1	10635	1.11568e-05	0.320996
NCK1	4690	1.11882e-05	0.320954
RCCD1	91433	1.12688e-05	0.320846
AGPS	8540	1.13245e-05	0.320772
POLR2H	5437	1.13602e-05	0.320725
CCT5	22948	1.13936e-05	0.32068
FAM83A	84985	1.15592e-05	0.320463
HOXC8	3224	1.15738e-05	0.320444
ANKRD27	84079	1.16305e-05	0.320371
MREG	55686	1.16368e-05	0.320363
FAM3D	131177	1.16376e-05	0.320362
BARD1	580	1.16575e-05	0.320336
OSBPL7	114881	1.16806e-05	0.320306
SH3RF1	57630	1.17478e-05	0.32022
STEAP3	55240	1.17896e-05	0.320166
CXorf38	159013	1.1816e-05	0.320132
ARSH	347527	1.18203e-05	0.320127
DNAJB1	3337	1.19011e-05	0.320024
C14orf182	283551	1.1908e-05	0.320015
RAB22A	57403	1.20317e-05	0.319859
KIFC1	3833	1.22226e-05	0.319622
HARS2	23438	1.22735e-05	0.319559
HMGA1	3159	1.23414e-05	0.319476
PTPRF	5792	1.23507e-05	0.319464
CHP	11261	1.24587e-05	0.319333
TUG1	55000	1.24621e-05	0.319329
FAM110C	642273	1.25012e-05	0.319281
FOXH1	8928	1.25383e-05	0.319236
PCSK7	9159	1.26148e-05	0.319144
TM4SF20	79853	1.26951e-05	0.319048
CHCHD3	54927	1.27459e-05	0.318988
SETD8	387893	1.27667e-05	0.318963
ADM2	79924	1.28791e-05	0.318831
SLC37A1	54020	1.28992e-05	0.318807
NMUR2	56923	1.31633e-05	0.3185
MCM10	55388	1.31807e-05	0.31848
IGF2BP1	10642	1.32628e-05	0.318386
RAET1K	646024	1.32941e-05	0.31835
CCDC88C	440193	1.33263e-05	0.318313
FAM199X	139231	1.3368e-05	0.318266
XPO1	7514	1.34635e-05	0.318158
PPPDE2	27351	1.34717e-05	0.318149
HIST1H3D	8351	1.36125e-05	0.317991
C11orf90	387804	1.36144e-05	0.317988
CDCA5	113130	1.36213e-05	0.317981
TP63	8626	1.36471e-05	0.317952
SP100	6672	1.38004e-05	0.317782
BMS1	9790	1.40045e-05	0.317559
MARCKSL1	65108	1.40216e-05	0.31754
SMC4	10051	1.41196e-05	0.317435
B4GALNT3	283358	1.41434e-05	0.317409
C17orf99	100141515	1.41732e-05	0.317377
PTPRH	5794	1.43146e-05	0.317226
YY1	7528	1.43824e-05	0.317154
LEMD1	93273	1.46436e-05	0.316879
MYOF	26509	1.46746e-05	0.316847
PPIAL4C	653598	1.46786e-05	0.316843
ARF1	375	1.47113e-05	0.316809
C5orf30	90355	1.47172e-05	0.316803
CREB3L3	84699	1.47189e-05	0.316801
EIF3B	8662	1.47311e-05	0.316788
KIF18A	81930	1.4754e-05	0.316765
C13orf29	283487	1.47619e-05	0.316757
C15orf23	90417	1.48098e-05	0.316707
AK3L1	205	1.5026e-05	0.316486
DDX60	55601	1.5028e-05	0.316484
C1orf107	27042	1.52e-05	0.31631
FAM136A	84908	1.53171e-05	0.316193
RRM2	6241	1.53718e-05	0.316138
CCNB1	891	1.53873e-05	0.316123
ABHD3	171586	1.54381e-05	0.316072
TMEM62	80021	1.56735e-05	0.315841
ATP10B	23120	1.56767e-05	0.315838
PPM1N	147699	1.58962e-05	0.315625
LPIN3	64900	1.59411e-05	0.315582
TRAF3IP1	26146	1.59625e-05	0.315561
SPINT2	10653	1.60992e-05	0.31543
GGT8P	645367	1.61508e-05	0.315381
ATP11B	23200	1.61717e-05	0.315361
PIBF1	10464	1.62108e-05	0.315324
NAA38	51691	1.62817e-05	0.315257
VILL	50853	1.64584e-05	0.315092
NFKBIB	4793	1.65302e-05	0.315025
CKMT1B	1159	1.66827e-05	0.314884
LHX1	3975	1.67926e-05	0.314783
PPM1J	333926	1.68026e-05	0.314774
RALB	5899	1.68759e-05	0.314707
GANC	2595	1.692e-05	0.314667
PSD4	23550	1.69722e-05	0.31462
DGKH	160851	1.69801e-05	0.314612
EBP	10682	1.71273e-05	0.31448
CCNF	899	1.72296e-05	0.314388
CIB1	10519	1.73648e-05	0.314268
DUOX1	53905	1.73741e-05	0.31426
SC4MOL	6307	1.74032e-05	0.314234
TICAM1	148022	1.74789e-05	0.314167
RP1L1	94137	1.75803e-05	0.314078
ASPHD2	57168	1.75879e-05	0.314071
CHMP2B	25978	1.76785e-05	0.313992
SULT1E1	6783	1.78133e-05	0.313875
TM9SF4	9777	1.78719e-05	0.313824
DHCR24	1718	1.79101e-05	0.313791
POGK	57645	1.79772e-05	0.313734
KIF4B	285643	1.80782e-05	0.313647
SCRIB	23513	1.81264e-05	0.313606
GK5	256356	1.82027e-05	0.313541
HNRNPA2B1	3181	1.82428e-05	0.313507
RASSF6	166824	1.85109e-05	0.313282
MYB	4602	1.8543e-05	0.313255
CGB	1082	1.85679e-05	0.313235
SLC2A10	81031	1.86185e-05	0.313193
SLC35A1	10559	1.87229e-05	0.313106
MYBL2	4605	1.87865e-05	0.313054
RUSC1	23623	1.8883e-05	0.312974
C11orf86	254439	1.9193e-05	0.312723
ADRBK1	156	1.92123e-05	0.312707
NDFIP2	54602	1.93263e-05	0.312615
FBXL6	26233	1.9334e-05	0.312609
POLQ	10721	1.93867e-05	0.312567
TBC1D2	55357	1.95159e-05	0.312464
SIRT7	51547	1.97151e-05	0.312307
C21orf129	150135	1.97813e-05	0.312255
RPP25	54913	1.9952e-05	0.312122
KRT17	3872	2.01314e-05	0.311983
HSF2BP	11077	2.02451e-05	0.311895
BMP4	652	2.03015e-05	0.311852
CLRN3	119467	2.03204e-05	0.311838
FOXD1	2297	2.0575e-05	0.311644
POLR3E	55718	2.06145e-05	0.311614
GORASP2	26003	2.06637e-05	0.311577
ESCO2	157570	2.06812e-05	0.311564
PSORS1C2	170680	2.1059e-05	0.311283
CCNE1	898	2.10653e-05	0.311278
FER1L6	654463	2.11848e-05	0.31119
DKK4	27121	2.13335e-05	0.311081
MAD2L1	4085	2.20954e-05	0.310534
PKP4	8502	2.21289e-05	0.31051
PPP1R3G	648791	2.24492e-05	0.310286
ALPPL2	251	2.27391e-05	0.310086
SLC44A2	57153	2.27423e-05	0.310083
NCAPG2	54892	2.28534e-05	0.310007
ARHGEF18	23370	2.28654e-05	0.309999
EFNA5	1946	2.28745e-05	0.309993
MAGEA5	4104	2.31169e-05	0.309828
DMBX1	127343	2.31182e-05	0.309827
AHSG	197	2.33961e-05	0.30964
PLA2G2F	64600	2.34427e-05	0.309609
C1orf125	126859	2.35122e-05	0.309563
MMP28	79148	2.3801e-05	0.309371
LOC150197	150197	2.39304e-05	0.309287
GNGT1	2792	2.39348e-05	0.309284
NLN	57486	2.40255e-05	0.309224
C17orf63	55731	2.41519e-05	0.309142
TOX3	27324	2.43013e-05	0.309045
CD2AP	23607	2.43316e-05	0.309026
C20orf20	55257	2.4466e-05	0.308939
LOC654433	654433	2.45142e-05	0.308909
ANKMY1	51281	2.45915e-05	0.308859
RNF32	140545	2.46156e-05	0.308844
TMPRSS2	7113	2.46755e-05	0.308806
OXSR1	9943	2.47645e-05	0.308749
ARNTL2	56938	2.48262e-05	0.30871
ARHGAP12	94134	2.49665e-05	0.308621
GGPS1	9453	2.56052e-05	0.308224
CALML5	51806	2.58094e-05	0.308099
SNORA8	654320	2.60134e-05	0.307975
PLCZ1	89869	2.6163e-05	0.307885
MTX2	10651	2.62438e-05	0.307836
SP1	6667	2.62627e-05	0.307825
NIF3L1	60491	2.63655e-05	0.307764
RACGAP1P	83956	2.65715e-05	0.307641
ADM	133	2.66843e-05	0.307574
PROM2	150696	2.68712e-05	0.307464
TNPO3	23534	2.6973e-05	0.307404
SULT1C2	6819	2.7056e-05	0.307356
RPS6KA1	6195	2.72931e-05	0.307218
COX4NB	10328	2.73911e-05	0.307162
IGSF8	93185	2.74089e-05	0.307151
ACSL3	2181	2.74321e-05	0.307138
TCF20	6942	2.74571e-05	0.307123
FARP2	9855	2.75952e-05	0.307044
SLC26A9	115019	2.76726e-05	0.307
INTS8	55656	2.79077e-05	0.306866
CYP4F12	66002	2.79252e-05	0.306856
NIP7	51388	2.80205e-05	0.306802
AHR	196	2.8026e-05	0.306799
E2F4	1874	2.83707e-05	0.306606
CDA	978	2.84446e-05	0.306565
XK	7504	2.8452e-05	0.306561
OR1J4	26219	2.85201e-05	0.306523
CA9	768	2.85446e-05	0.306509
PFKP	5214	2.86729e-05	0.306438
C15orf48	84419	2.87139e-05	0.306416
C10orf91	170393	2.87815e-05	0.306378
GPR115	221393	2.87924e-05	0.306372
TTC9C	283237	2.90553e-05	0.306228
TTLL5	23093	2.9061e-05	0.306225
LMNB2	84823	2.91441e-05	0.30618
C2orf47	79568	2.9182e-05	0.306159
GINS1	9837	2.91876e-05	0.306156
PSMC2	5701	2.92559e-05	0.306119
CHRAC1	54108	2.95382e-05	0.305967
TMEM144	55314	2.96092e-05	0.305929
FOXD4L5	653427	2.96533e-05	0.305905
SNAP23	8773	2.99994e-05	0.305721
TRIP13	9319	3.01339e-05	0.30565
C14orf119	55017	3.01788e-05	0.305627
CD97	976	3.02258e-05	0.305602
PHGR1	644844	3.04418e-05	0.305489
C1orf135	79000	3.04852e-05	0.305466
LPAR2	9170	3.05838e-05	0.305415
LBX2	85474	3.05901e-05	0.305411
RNF183	138065	3.07886e-05	0.305309
KIF20A	10112	3.07946e-05	0.305306
RAD54B	25788	3.09124e-05	0.305245
EPHX4	253152	3.10446e-05	0.305177
SLMO1	10650	3.11573e-05	0.305119
TMEM48	55706	3.13634e-05	0.305014
ACP6	51205	3.14385e-05	0.304976
DDX18	8886	3.14914e-05	0.30495
MUTYH	4595	3.16239e-05	0.304883
CLDN1	9076	3.1907e-05	0.304741
BRIP1	83990	3.19215e-05	0.304733
PPP1R1C	151242	3.22134e-05	0.304588
ACOT4	122970	3.23091e-05	0.304541
CIT	11113	3.24302e-05	0.304481
MGST3	4259	3.25329e-05	0.304431
LOC729020	729020	3.27645e-05	0.304318
NAT10	55226	3.29467e-05	0.304229
SAMD13	148418	3.30594e-05	0.304175
PADI1	29943	3.31055e-05	0.304153
ZNF207	7756	3.33761e-05	0.304023
FAM111A	63901	3.34493e-05	0.303988
TSEN15	116461	3.34622e-05	0.303981
SLC9A4	389015	3.35625e-05	0.303934
PIK3CB	5291	3.35722e-05	0.303929
UHRF1	29128	3.36242e-05	0.303904
PYCARD	29108	3.36696e-05	0.303883
HEATR1	55127	3.38326e-05	0.303805
STX4	6810	3.39416e-05	0.303754
R3HDML	140902	3.39933e-05	0.30373
CENPL	91687	3.41581e-05	0.303652
PSMA3	5684	3.45494e-05	0.30347
SLC39A1	27173	3.47945e-05	0.303357
RTP2	344892	3.48092e-05	0.30335
ARHGAP21	57584	3.4884e-05	0.303316
SNTN	132203	3.50458e-05	0.303242
ANXA8	653145	3.52146e-05	0.303165
BLVRB	645	3.53917e-05	0.303084
PDE4C	5143	3.551e-05	0.303031
C14orf34	645687	3.59305e-05	0.302842
NPFFR1	64106	3.60818e-05	0.302775
FAM110A	83541	3.65027e-05	0.302588
DNMBP	23268	3.65612e-05	0.302563
BATF	10538	3.66057e-05	0.302543
EMP2	2013	3.69614e-05	0.302388
CDC6	990	3.71226e-05	0.302318
CYMP	643160	3.7392e-05	0.302202
TMCC1	23023	3.75167e-05	0.302148
CFL1	1072	3.80505e-05	0.301921
GPD2	2820	3.87125e-05	0.301643
BBC3	27113	3.88685e-05	0.301578
KRT9	3857	3.94653e-05	0.301332
CARS	833	3.94985e-05	0.301319
PAX8	7849	3.97229e-05	0.301227
GNL2	29889	4.03201e-05	0.300986
DNAJA2	10294	4.05079e-05	0.300911
ACOT7	11332	4.05183e-05	0.300907
SLC4A11	83959	4.08602e-05	0.300771
PLEKHG3	26030	4.09331e-05	0.300743
SLK	9748	4.11891e-05	0.300642
DNAJC10	54431	4.13334e-05	0.300585
HOXC10	3226	4.14579e-05	0.300537
POLG	5428	4.14651e-05	0.300534
NIPAL1	152519	4.15682e-05	0.300494
ZNRF1	84937	4.16209e-05	0.300473
TTLL12	23170	4.2317e-05	0.300205
CCRL2	9034	4.23869e-05	0.300178
PPP1R11	6992	4.24192e-05	0.300165
C17orf55	284185	4.24192e-05	0.300165
MYD88	4615	4.25946e-05	0.300099
SMS	6611	4.27111e-05	0.300054
POLD4	57804	4.27653e-05	0.300034
GPR81	27198	4.31389e-05	0.299893
FHDC1	85462	4.34105e-05	0.299791
MRPS35	60488	4.37143e-05	0.299678
ADIPOR1	51094	4.38614e-05	0.299623
RPIA	22934	4.40815e-05	0.299542
GSS	2937	4.4409e-05	0.299422
KLHL25	64410	4.45644e-05	0.299365
KHNYN	23351	4.52007e-05	0.299135
C1orf131	128061	4.54587e-05	0.299042
SLC23A3	151295	4.55681e-05	0.299003
CABLES1	91768	4.57528e-05	0.298937
C14orf143	90141	4.62704e-05	0.298754
SSBP1	6742	4.63553e-05	0.298724
NAPRT1	93100	4.67876e-05	0.298573
S100A2	6273	4.68202e-05	0.298561
RRAS	6237	4.68231e-05	0.29856
GPR160	26996	4.70067e-05	0.298497
POU5F1B	5462	4.70711e-05	0.298474
CGB1	114335	4.72274e-05	0.29842
SF3B4	10262	4.72535e-05	0.298411
FGF8	2253	4.7365e-05	0.298373
UNC93B1	81622	4.74267e-05	0.298352
DNAJA3	9093	4.74387e-05	0.298347
CNKSR1	10256	4.78685e-05	0.2982
MPZL1	9019	4.79349e-05	0.298178
CARD10	29775	4.79802e-05	0.298162
MUC13	56667	4.80014e-05	0.298155
PSME4	23198	4.81226e-05	0.298114
ALDH3B2	222	4.84044e-05	0.298019
GRID2IP	392862	4.90038e-05	0.297818
SYNGR2	9144	4.92045e-05	0.297751
ZNF774	342132	4.98057e-05	0.297552
CREB3L4	148327	5.04296e-05	0.297348
AMBRA1	55626	5.13277e-05	0.297059
ABI1	10006	5.14761e-05	0.297012
C8orf75	619351	5.15141e-05	0.297
CEACAM18	729767	5.16155e-05	0.296968
LOC80054	80054	5.20053e-05	0.296844
CAB39	51719	5.2087e-05	0.296819
SLC22A20	440044	5.21722e-05	0.296792
RBM8A	9939	5.2244e-05	0.296769
TRIM7	81786	5.22637e-05	0.296763
N4BP1	9683	5.25265e-05	0.296681
RAB27B	5874	5.26782e-05	0.296633
STAP2	55620	5.2827e-05	0.296587
HSPA1A	3303	5.30759e-05	0.29651
TIAM2	26230	5.31424e-05	0.296489
LOC399815	399815	5.34419e-05	0.296397
C9orf169	375791	5.34812e-05	0.296385
PXN	5829	5.36407e-05	0.296336
TIMM17A	10440	5.38898e-05	0.29626
FAM135A	57579	5.42519e-05	0.29615
XRCC3	7517	5.44116e-05	0.296102
CST1	1469	5.46595e-05	0.296027
RPL13P5	283345	5.47839e-05	0.295989
CDCA2	157313	5.47873e-05	0.295988
OR2B6	26212	5.49241e-05	0.295947
C21orf125	284836	5.4975e-05	0.295932
MTFR1	9650	5.50586e-05	0.295907
COX6B2	125965	5.51966e-05	0.295866
[truncated: 18,532 more rows]

## Sheet: BP
Category Term Count % PValue Genes List Total Pop Hits Pop Total Fold Enrichment Bonferroni Benjamini FDR
GOTERM_BP_DIRECT GO:0034329~cell junction assembly 19 2.6462395543175488 5.051818932475796E-10 F11R, PARD6B, CLDN18, ITGB4, PRKCI, CTNND1, CDH1, CLDN12, CDH3, CTNNA1, GRHL2, VASP, JUP, LAMB3, COL17A1, LAMA3, ITGA6, LAMC2, PLEC 622 78 16412 6.427322945007832 1.2690161186323934E-6 1.2690161186323934E-6 8.916784977053283E-7
GOTERM_BP_DIRECT GO:0007067~mitotic nuclear division 32 4.456824512534819 2.796925959872122E-9 NEK2, KNTC1, PKMYT1, ANLN, AURKA, RCC1, SPC24, KIF2C, OIP5, INCENP, BUB1, SKA3, NUP37, ZWILCH, HELLS, ASPM, CDK1, CCNK, BRCC3, KIF11, KIF15, SGOL1, TPX2, CENPF, CASC5, NDC80, UBE2I, CDC20, CDC25C, CCNB2, PLK1, BUB1B 622 242 16412 3.4890382928968138 7.025853222097922E-6 3.5129327814464872E-6 4.9367538279…
GOTERM_BP_DIRECT GO:0051301~cell division 37 5.153203342618385 7.938939174506186E-9 CKS1B, NEK2, KNTC1, AURKA, RCC1, SPC24, KIF2C, CDCA8, NDE1, OIP5, BUB1, SKA3, NUP37, ZWILCH, HELLS, PRPF40A, KIF14, CDK1, PARD6B, CCNK, BRCC3, KIF11, SGOL1, TPX2, CENPF, CASC5, KIF18B, NDC80, CENPE, UBE2I, CDC20, CDC25C, UBE2C, CCNB2, ZWINT, CKS2, BUB1B 622 325 16412 3.003927776403661 1.99424164284423E-5 6.6475163…
GOTERM_BP_DIRECT GO:0007059~chromosome segregation 16 2.2284122562674096 7.491662071947558E-8 KIF11, NEK2, SGOL1, CENPF, CENPE, UBE2I, NDC80, RCC1, SRPK1, NDE1, HJURP, RIOK3, INCENP, BUB1, SKA3, NUP37 622 73 16412 5.78320045808924 1.8817285147720852E-4 4.704653282949778E-5 1.322325666186508E-4
GOTERM_BP_DIRECT GO:0048013~ephrin receptor signaling pathway 17 2.3676880222841223 4.3014690517051675E-7 NGEF, APH1A, EFNA1, EFNA2, EFNB1, EFNB2, MYL12B, MYL12A, EPHB4, EPHA1, EPHA2, SRC, EPHA4, RAC1, MYH14, EFNA4, YES1 622 94 16412 4.771909420537731 0.0010799456967355292 2.1608250246651917E-4 7.592342068152291E-4
GOTERM_BP_DIRECT GO:0031581~hemidesmosome assembly 7 0.9749303621169917 2.178546161858436E-6 COL17A1, LAMB3, LAMA3, ITGA6, ITGB4, LAMC2, PLEC 622 12 16412 15.391747052518756 0.005457566993671725 9.116698296106618E-4 0.003845204211616604
GOTERM_BP_DIRECT GO:0000278~mitotic cell cycle 36 5.013927576601671 1.6524103340717117E-5 KIF23, CKS1B, NEK2, LIN9, FOXM1, KNTC1, PKMYT1, AURKA, SPC24, KIF2C, BLZF1, CDCA8, NDE1, CENPA, INCENP, PSMD1, BUB1, NUP37, ZWILCH, PSMD7, CDK1, SGOL1, CENPF, KIF18B, CASC5, NDC80, ESPL1, CENPE, CDC20, CDC25C, UBE2C, CENPI, CCNB2, PLK1, ZWINT, BUB1B 622 428 16412 2.219370736544761 0.04065919375568117 0.00591…
GOTERM_BP_DIRECT GO:0008283~cell proliferation 32 4.456824512534819 2.179371764402023E-5 STIL, CKS1B, TSPAN1, ERBB2, E2F8, HDGF, TCF7L2, SRC, KIF2C, BAK1, BLZF1, FAM83B, SLC29A2, RAC1, BUB1, CRIP1, MKI67, DLGAP5, KIF15, RHBDF1, MET, TPX2, CENPF, MXD1, CDC25C, GRHL2, POC1B, PLK1, TXN, CKS2, BUB1B, MELK 622 363 16412 2.3260255285978757 0.05327480744816826 0.00681993984206386 0.03846033323949838
GOTERM_BP_DIRECT GO:0070830~bicellular tight junction assembly 10 1.392757660167131 2.1840755186348125E-5 MICALL2, PARD6B, F11R, CLDN18, ACTN4, CGN, PRKCI, CLDN12, ECT2, GRHL2 622 42 16412 6.282345735721941 0.05338666672520376 0.006077520720366714 0.038543327368778524
GOTERM_BP_DIRECT GO:0016477~cell migration 20 2.785515320334262 2.6328794163557323E-5 CDK1, TSPAN1, AVL9, EFNA1, STK24, PIK3C2B, RHBDF1, PRKCI, SDC4, ELMO3, EPHA2, LRRC16A, HES1, JUP, SDC1, STYK1, NDE1, PTK6, SRMS, PRPF40A 622 171 16412 3.086064571933585 0.06399906317165482 0.006592056595930429 0.046461828325738974
GOTERM_BP_DIRECT GO:0007264~small GTPase mediated signal transduction 49 6.8245125348189415 6.436519987696633E-5 PRC1, KNTC1, IQGAP3, KIF2C, CTTN, CDCA8, NDE1, INCENP, PSMD1, NUP37, RAB25, PSMD7, RHOF, NET1, KIF14, SGOL1, ARHGEF16, CTNNA1, ECT2, ARHGAP32, SH2D3A, ZWINT, MAPK3, BUB1B, RAPGEFL1, YWHAZ, DIAPH1, ERBB2, RHPN2, CDH1, SFN, SRC, SPC24, RASAL1, CENPA, RAC1, BUB1, ZWILCH, NGEF, CASC5, CENP…
GOTERM_BP_DIRECT GO:0060444~branching involved in mammary gland duct morphogenesis 6 0.8356545961002786 7.627627851219844E-5 PML, KDM5B, SRC, EPHA2, ETV4, LRP5 622 13 16412 12.178085580014843 0.17437393971957882 0.015840967529346717 0.13454707157062318
GOTERM_BP_DIRECT GO:0009952~anterior/posterior pattern specification 13 1.8105849582172702 8.149533939654172E-5 HOXA11, OTX1, CELSR1, HOXC6, HOXA3, HOXC11, HOXB7, HOXB8, HOXB5, HOXA6, HOXA10, HOXB9, LRP5 622 85 16412 4.035483260828447 0.18512832712104899 0.015624696671861726 0.1437469569113392
GOTERM_BP_DIRECT GO:2001030~negative regulation of cellular glucuronidation 5 0.6963788300835655 1.2583821166826996E-4 UGT1A10, UGT1A6, UGT1A9, UGT1A8, UGT1A1 622 8 16412 16.491157556270096 0.27103202535036197 0.022327362358468106 0.22187998695425426
GOTERM_BP_DIRECT GO:1904224~negative regulation of glucuronosyltransferase activity 5 0.6963788300835655 1.2583821166826996E-4 UGT1A10, UGT1A6, UGT1A9, UGT1A8, UGT1A1 622 8 16412 16.491157556270096 0.27103202535036197 0.022327362358468106 0.22187998695425426
GOTERM_BP_DIRECT GO:0000070~mitotic sister chromatid segregation 7 0.9749303621169917 1.2719683548772332E-4 PLK1, NEK2, ZWINT, NUSAP1, KIF18B, NDC80, ESPL1 622 22 16412 8.395498392282958 0.2735159663798439 0.02107728746936932 0.22427299854398397
GOTERM_BP_DIRECT GO:0036152~phosphatidylethanolamine acyl-chain remodeling 7 0.9749303621169917 1.6661990949376644E-4 PLA2G10, MBOAT1, PLBD1, PLA2G4F, MBOAT2, LPCAT4, PLA2G4D 622 23 16412 8.030476723053264 0.34202219934873035 0.025822258028822542 0.29368724254215106
GOTERM_BP_DIRECT GO:0045216~cell-cell junction organization 11 1.532033426183844 1.9811778208743793E-4 JUP, PARD6B, F11R, CLDN18, RAC1, PRKCI, CTNND1, CDH1, CLDN12, CTNNA1, CDH3 622 67 16412 4.332005567020205 0.3920855863449888 0.028853276081678092 0.3491144329909601
GOTERM_BP_DIRECT GO:0016337~single organismal cell-cell adhesion 13 1.8105849582172702 2.1716039992223494E-4 JUP, PSEN1, PKP1, PKP2, PKP3, CD58, GPA33, CTNND1, CDH1, CDH3, ADAM8, CDSN, SRC 622 94 16412 3.649107203940617 0.4204864095398376 0.029854512246883513 0.3826098601012573
GOTERM_BP_DIRECT GO:0052697~xenobiotic glucuronidation 5 0.6963788300835655 2.19728955120979E-4 UGT1A10, UGT1A6, UGT1A9, UGT1A8, UGT1A1 622 9 16412 14.65880671668453 0.4242143280556627 0.02863567286020119 0.38712706317488577
GOTERM_BP_DIRECT GO:0045922~negative regulation of fatty acid metabolic process 5 0.6963788300835655 2.19728955120979E-4 UGT1A10, UGT1A6, UGT1A9, UGT1A8, UGT1A1 622 9 16412 14.65880671668453 0.4242143280556627 0.02863567286020119 0.38712706317488577
GOTERM_BP_DIRECT GO:0008544~epidermis development 12 1.6713091922005572 2.8312164062629187E-4 COL17A1, LAMB3, LAMA3, EVPL, NTF4, ELF3, POU2F3, OVOL1, GJB5, LAMC2, GRHL2, CDSN 622 83 16412 3.8148219889203117 0.5089956336888624 0.03494010569010031 0.4985517270438833
GOTERM_BP_DIRECT GO:0016266~O-glycan processing 10 1.392757660167131 3.04296648959749E-4 MUC1, GALNT3, B3GNT5, GALNT6, GALNT5, B3GNT3, MUC17, C1GALT1, MUC12, MUC4 622 58 16412 4.549284843108992 0.5344377699711382 0.035750513676851337 0.5357446153372192
GOTERM_BP_DIRECT GO:0006915~apoptotic process 41 5.710306406685237 3.5377918631218305E-4 TNFRSF21, YWHAZ, HTATIP2, EGLN3, PML, CDH1, PAWR, SFN, GLRX2, CASP6, BAK1, CDCA7, CASP8, PSMD1, BUB1, TRAF7, PSMD7, PHLDA2, PLEC, AXIN1, H1F0, CDK1, BCL2L14, STK24, TPX2, ESPL1, MECOM, S100A14, PPP1R13L, ELMO3, TAX1BP1, VDAC1, BFAR, CARD14, LGALS7B, PKP1, MAPK3, BUB1B, BIK, TJP2, MELK 622 598 16412 1.80906343…
GOTERM_BP_DIRECT GO:0000281~mitotic cytokinesis 7 0.9749303621169917 4.294671360711471E-4 STAMBP, KIF23, KIF4A, PLK1, NUSAP1, ANLN, CEP55 622 27 16412 6.840776467786115 0.6600827833084869 0.0458318405267526 0.7553328272735915
GOTERM_BP_DIRECT GO:0090002~establishment of protein localization to plasma membrane 8 1.1142061281337048 4.871239105595642E-4 JUP, F11R, EZR, PKP2, PKP3, S100A10, CDH1, TSPAN15 622 38 16412 5.554916229480454 0.7059346907528591 0.04971948418363881 0.8563269390545525
GOTERM_BP_DIRECT GO:0007018~microtubule-based movement 10 1.392757660167131 8.089290097913255E-4 KIF23, KIF14, KIF2C, KIF4A, KIF11, KIF15, DNAH3, KIF18B, CENPE, DNAH2 622 66 16412 3.997856377277599 0.8690385141261712 0.07809590566821567 1.418236405491069
GOTERM_BP_DIRECT GO:0052696~flavonoid glucuronidation 6 0.8356545961002786 9.3773779687319E-4 UGT1A10, UGT1A6, UGT1A9, UGT1A8, UGT8, UGT1A1 622 21 16412 7.538814882866331 0.9052679125006607 0.08665573920235559 1.6423086213469218
GOTERM_BP_DIRECT GO:0051552~flavone metabolic process 4 0.5571030640668524 9.89779830397516E-4 UGT1A10, UGT1A9, UGT1A8, UGT1A1 622 6 16412 17.590568060021436 0.9168873368795409 0.08801504463655896 1.732703165264382
GOTERM_BP_DIRECT GO:0046474~glycerophospholipid biosynthetic process 12 1.6713091922005572 0.001393823458956963 SLC44A1, PLA2G10, SLC44A4, MBOAT1, PLBD1, PLA2G4F, GNPAT, MBOAT2, MGLL, CDS1, LPCAT4, PLA2G4D 622 100 16412 3.1663022508038585 0.9699149492942705 0.11762055261186188 2.4318464007556884
GOTERM_BP_DIRECT GO:0051726~regulation of cell cycle 13 1.8105849582172702 0.0018359757721285194 CDK18, FOXM1, LIN9, CENPF, PKMYT1, MECOM, CDC25C, SRC, BAK1, CCNB2, OVOL2, PLK1, MX2 622 119 16412 2.8824880434488906 0.9901097916060507 0.14715687430882163 3.1915533717613576
GOTERM_BP_DIRECT GO:0006921~cellular component disassembly involved in execution phase of apoptosis 8 1.1142061281337048 0.0020504605223479458 H1F0, CASP6, PKP1, STK24, CASP8, CDH1, TJP2, PLEC 622 48 16412 4.397642015005359 0.994235545621988 0.1579098122390593 3.5580681809087134
GOTERM_BP_DIRECT GO:0007155~cell adhesion 29 4.03899721448468 0.002491655966677102 ITGB4, FERMT1, BCAN, CTNND1, CASK, CDH3, EPHB4, CDSN, SRC, LAMB3, RAC1, MSLN, ITGB6, F11R, LGALS4, EFNB1, EFNB2, CDHR2, CDHR5, CTNNA1, TINAGL1, GRHL2, EPHA2, HES1, EPHA4, LAMA3, PKP1, CD58, LAMC2 622 417 16412 1.834987315613747 0.9981018023574957 0.18303290979563014 4.307877996115728
GOTERM_BP_DIRECT GO:0036151~phosphatidylcholine acyl-chain remodeling 6 0.8356545961002786 0.002592832287117876 PLA2G10, PLBD1, PLA2G4F, MBOAT2, LPCAT4, PLA2G4D 622 26 16412 6.089042790007421 0.9985287650664711 0.1843758744759476 4.479049850932048
GOTERM_BP_DIRECT GO:0036150~phosphatidylserine acyl-chain remodeling 5 0.6963788300835655 0.003259426381677425 PLA2G10, MBOAT1, PLA2G4F, LPCAT4, PLA2G4D 622 17 16412 7.760544732362399 0.9997256351328131 0.2200431788600905 5.599605433427978
GOTERM_BP_DIRECT GO:0052695~cellular glucuronidation 5 0.6963788300835655 0.004066746394190829 UGT1A10, UGT1A6, UGT1A9, UGT1A8, UGT1A1 622 18 16412 7.329403358342265 0.9999641617821015 0.2599765490339445 6.940121082424023
GOTERM_BP_DIRECT GO:0006493~protein O-linked glycosylation 10 1.392757660167131 0.004076197473454617 MUC1, GALNT3, B3GNT5, GALNT6, GALNT5, B3GNT3, MUC17, C1GALT1, MUC12, MUC4 622 83 16412 3.179018324100259 0.9999650059972952 0.25409154148253676 6.955707268747069
GOTERM_BP_DIRECT GO:0090004~positive regulation of establishment of protein localization to plasma membrane 6 0.8356545961002786 0.0042636870605398496 EZR, PLS1, PRKCI, ARHGEF16, AGR2, EPHA2 622 29 16412 5.459141811730791 0.9999781930070943 0.257807520330545 7.264395991903083
GOTERM_BP_DIRECT GO:0007052~mitotic spindle organization 6 0.8356545961002786 0.0042636870605398496 STIL, KIF11, GPSM2, NDC80, AURKA, RCC1 622 29 16412 5.459141811730791 0.9999781930070943 0.257807520330545 7.264395991903083
GOTERM_BP_DIRECT GO:0030855~epithelial cell differentiation 9 1.2534818941504178 0.004808494227441257 CDK1, CASP6, LGALS3, ELF3, SULT1B1, PPARG, TAGLN2, SPINK5, VDAC1 622 70 16412 3.3924666972898483 0.9999944851807598 0.27909303103942684 8.155910409251643
GOTERM_BP_DIRECT GO:0003382~epithelial cell morphogenesis 5 0.6963788300835655 0.004999069525161741 CGN, RAC1, RAB25, GRHL2, IHH 622 19 16412 6.9436452868505665 0.9999965912195282 0.2820056492408449 8.465851700411186
GOTERM_BP_DIRECT GO:0097190~apoptotic signaling pathway 12 1.6713091922005572 0.005812762399167988 TNFRSF21, NGEF, BAK1, IFI27, APH1A, CASP8, RAC1, ARHGEF16, PAWR, ECT2, SHH, NET1 622 120 16412 2.6385852090032156 0.9999995634060759 0.3130500932559117 9.77813148576666
GOTERM_BP_DIRECT GO:0000086~G2/M transition of mitotic cell cycle 13 1.8105849582172702 0.006914151188900613 CDK1, NEK2, FOXM1, LIN9, PKMYT1, CENPF, AURKA, CDC25C, NDE1, CCNB2, PLK1, MELK, DNM2 622 140 16412 2.450114836931557 0.9999999730334787 0.35319908861340954 11.526141751822683
GOTERM_BP_DIRECT GO:0060070~canonical Wnt signaling pathway 10 1.392757660167131 0.006945121799473238 TBL1XR1, SDC1, PSEN1, HOXB9, FZD5, CDH3, TCF7L2, SHH, AXIN1, LRP5 622 90 16412 2.931761343336906 0.9999999750654324 0.34753661864043106 11.574830174542782
GOTERM_BP_DIRECT GO:0097202~activation of cysteine-type endopeptidase activity 4 0.5571030640668524 0.0070856192463534615 BAK1, CASP8, PAWR, PERP 622 11 16412 9.594855305466238 0.9999999825239375 0.34642372929684284 11.79538681623875
GOTERM_BP_DIRECT GO:0002159~desmosome assembly 3 0.4178272980501393 0.008151764597841683 JUP, PKP2, PKP3 622 4 16412 19.789389067524116 0.9999999988240057 0.38008091755255435 13.452219024923838
GOTERM_BP_DIRECT GO:0035023~regulation of Rho protein signal transduction 9 1.2534818941504178 0.00852250267277396 NGEF, PDCD10, ARHGEF38, ARHGEF5, ARHGEF16, ECT2, FGD6, EPS8L1, NET1 622 77 16412 3.0840606338998624 0.9999999995402211 0.3865414772285367 14.021448634023226
GOTERM_BP_DIRECT GO:0017144~drug metabolic process 6 0.8356545961002786 0.00855631750913029 UGT1A10, UGT1A6, UGT1A9, UGT1A8, CYP2B6, UGT1A1 622 34 16412 4.6563268394174395 0.9999999995779723 0.38102337960308486 14.073191652756078
GOTERM_BP_DIRECT GO:0010033~response to organic substance 6 0.8356545961002786 0.00855631750913029 CRIP1, S100P, SQLE, TJP2, GART, GLRX2 622 34 16412 4.6563268394174395 0.9999999995779723 0.38102337960308486 14.073191652756078
GOTERM_BP_DIRECT GO:0019886~antigen processing and presentation of exogenous peptide antigen via MHC class II 10 1.392757660167131 0.008565537810456042 KIF23, AP1S3, KIF2C, KIF4A, KIF11, KIF15, CTSE, CENPE, DCTN5, DNM2 622 93 16412 2.837188396777651 0.9999999995877171 0.37485248817029515 14.087295339066241
GOTERM_BP_DIRECT GO:0001843~neural tube closure 9 1.2534818941504178 0.009191313291232565 STIL, BCL10, ST14, RALA, TGIF1, CELSR1, SDC4, GRHL2, VASP 622 78 16412 3.0445213950037098 0.9999999999155905 0.38952497212405857 15.039415661483025
GOTERM_BP_DIRECT GO:0007094~mitotic spindle assembly checkpoint 6 0.8356545961002786 0.00967875433476601 PLK1, BUB1, CENPF, BUB1B, CDC20, UBE2C 622 35 16412 4.523288929719798 0.9999999999754782 0.39889680741961897 15.774153593363282
GOTERM_BP_DIRECT GO:0001890~placenta development 6 0.8356545961002786 0.00967875433476601 E2F7, E2F8, PPARG, MET, GJB3, PHLDA2 622 35 16412 4.523288929719798 0.9999999999754782 0.39889680741961897 15.774153593363282
GOTERM_BP_DIRECT GO:0007080~mitotic metaphase plate congression 6 0.8356545961002786 0.010898355068880008 KIF14, KIF2C, CDCA8, CHMP4C, CENPE, CEP55 622 36 16412 4.39764201500536 0.9999999999988903 0.4298035381573583 17.586330275959238
GOTERM_BP_DIRECT GO:0046777~protein autophosphorylation 14 1.9498607242339834 0.011023107094719917 STK24, NEK2, ERBB2, MET, AURKA, EPHB4, EPHA1, SRC, EPHA4, EIF2AK1, PTK6, EIF2AK2, MAP3K13, MELK 622 167 16412 2.211987600361977 0.9999999999991916 0.42700358648614345 17.76960833929221
GOTERM_BP_DIRECT GO:0000910~cytokinesis 7 0.9749303621169917 0.01106953519001399 KIF23, PRC1, PLK1, INCENP, RALA, ESPL1, ECT2 622 50 16412 3.6940192926045015 0.9999999999992816 0.422050648875808 17.837719435613288
GOTERM_BP_DIRECT GO:0042127~regulation of cell proliferation 14 1.9498607242339834 0.011549527250998627 TNFRSF21, FOXM1, FA2H, EGLN3, MECOM, SHH, SRC, JUP, STYK1, CDCA7, PTK6, YES1, FANCA, SRMS 622 168 16412 2.1988210075026795 0.9999999999997878 0.4294633974940305 18.53876669616923
GOTERM_BP_DIRECT GO:0072001~renal system development 4 0.5571030640668524 0.011608809880794204 ITGA6, ITGB4, MECOM, SHH 622 13 16412 8.118723720009895 0.9999999999998175 0.42502710518507536 18.624958746569643
GOTERM_BP_DIRECT GO:0006461~protein complex assembly 11 1.532033426183844 0.011881409413176836 HES1, CDK1, PARD6B, REPS2, MAPK3, SLC2A1, CAPG, PML, KNTC1, SKAP2, FANCA 622 115 16412 2.5238641129595973 0.9999999999999087 0.4265102793343636 19.020189812431465
GOTERM_BP_DIRECT GO:0031145~anaphase-promoting complex-dependent proteasomal ubiquitin-dependent protein catabolic process 9 1.2534818941504178 0.013136085740242064 CDK1, PLK1, NEK2, PSMD1, BUB1B, AURKA, CDC20, UBE2C, PSMD7 622 83 16412 2.8611164916902334 0.9999999999999962 0.4533443955507923 20.816060472168164
GOTERM_BP_DIRECT GO:0007100~mitotic centrosome separation 3 0.4178272980501393 0.01324679490916053 NDE1, KIF11, AURKA 622 5 16412 15.831511254019293 0.9999999999999972 0.4501909204052845 20.972706137300655
GOTERM_BP_DIRECT GO:0071681~cellular response to indole-3-methanol 3 0.4178272980501393 0.01324679490916053 JUP, CDH1, CTNNA1 622 5 16412 15.831511254019293 0.9999999999999972 0.4501909204052845 20.972706137300655
GOTERM_BP_DIRECT GO:0048645~organ formation 3 0.4178272980501393 0.01324679490916053 HOXA3, TLX1, SHH 622 5 16412 15.831511254019293 0.9999999999999972 0.4501909204052845 20.972706137300655
GOTERM_BP_DIRECT GO:0060075~regulation of resting membrane potential 3 0.4178272980501393 0.01324679490916053 PSEN1, KCNK6, KCNK1 622 5 16412 15.831511254019293 0.9999999999999972 0.4501909204052845 20.972706137300655
GOTERM_BP_DIRECT GO:0060718~chorionic trophoblast cell differentiation 3 0.4178272980501393 0.01324679490916053 E2F7, E2F8, FZD5 622 5 16412 15.831511254019293 0.9999999999999972 0.4501909204052845 20.972706137300655
GOTERM_BP_DIRECT GO:0000079~regulation of cyclin-dependent protein serine/threonine kinase activity 6 0.8356545961002786 0.013643594168648151 CKS1B, CCNK, CKS2, PKMYT1, SFN, CDC25C 622 38 16412 4.166187172110341 0.999999999999999 0.4541521818081765 21.53175093462757
GOTERM_BP_DIRECT GO:0043588~skin development 6 0.8356545961002786 0.013643594168648151 JUP, ITGA6, OVOL1, GJB3, ITGB4, TCF7L2 622 38 16412 4.166187172110341 0.999999999999999 0.4541521818081765 21.53175093462757
GOTERM_BP_DIRECT GO:0008152~metabolic process 26 3.6211699164345403 0.014983516703892835 KIF23, KIF4A, MYO7B, GTPBP10, DNAH3, DNAH2, KIF2C, UGT1A9, LANCL3, RAC1, LSG1, ABHD11, RALA, MX2, LFNG, ABCA13, KIF11, KIF15, KIF18B, CENPE, LACTB2, ATP2C2, OASL, PARP12, CGN, MYH14 622 414 16412 1.6570824984078163 1.0 0.4799613287829829 23.392105207738524
GOTERM_BP_DIRECT GO:0034332~adherens junction organization 6 0.8356545961002786 0.01517610906258128 JUP, CTNND1, CDH1, CTNNA1, CDH3, SRC 622 39 16412 4.059361860004947 1.0 0.4785256931642142 23.656055902696327
GOTERM_BP_DIRECT GO:0034446~substrate adhesion-dependent cell spreading 6 0.8356545961002786 0.01517610906258128 KIF14, MICALL2, EFNA1, RAC1, EPHA1, SRC 622 39 16412 4.059361860004947 1.0 0.4785256931642142 23.656055902696327
GOTERM_BP_DIRECT GO:0006644~phospholipid metabolic process 14 1.9498607242339834 0.016492421436498823 SLC44A1, PLA2G10, SLC44A4, PIK3C2B, PLBD1, CDS1, LPCAT4, MBOAT1, MGLL, MBOAT2, GNPAT, PLA2G4F, INPP4B, PLA2G4D 622 176 16412 2.0988745980707395 1.0 0.5015440034648884 25.437243516648746
GOTERM_BP_DIRECT GO:0038083~peptidyl-tyrosine autophosphorylation 6 0.8356545961002786 0.016819521387474078 STYK1, PTK6, MAPK3, YES1, SRC, SRMS 622 40 16412 3.9578778135048234 1.0 0.50268141201966 25.873742419080546
GOTERM_BP_DIRECT GO:0012501~programmed cell death 13 1.8105849582172702 0.01702832193560087 H1F0, CASP6, BAK1, YWHAZ, PKP1, STK24, CASP8, PSMD1, CDH1, SFN, PSMD7, TJP2, PLEC 622 158 16412 2.170987830192519 1.0 0.5013562372869771 26.151114848456803
GOTERM_BP_DIRECT GO:0007154~cell communication 5 0.6963788300835655 0.01783586647077954 GJA9, OIP5, GJB3, GJB4, GJB5 622 27 16412 4.88626890556151 1.0 0.5120724693722157 27.214675212046558
GOTERM_BP_DIRECT GO:0006805~xenobiotic metabolic process 14 1.9498607242339834 0.017947799986440614 CES2, CYP2J2, ACY1, CYP2B6, CYP2S1, NAT2, UGT1A1, UGT1A6, UGT1A9, NR1I2, OPLAH, SULT1B1, NQO1, BPNT1 622 178 16412 2.0752917374182593 1.0 0.5087732753410412 27.36094963926644
GOTERM_BP_DIRECT GO:0051496~positive regulation of stress fiber assembly 6 0.8356545961002786 0.01857683092727129 LRRC16A, ARHGEF5, RAC1, S100A10, SDC4, EPHA1 622 41 16412 3.8613442082973886 1.0 0.5155180903092901 28.17782117229943
GOTERM_BP_DIRECT GO:0030071~regulation of mitotic metaphase/anaphase transition 3 0.4178272980501393 0.019375302448861986 PLK1, CENPE, UBE2C 622 6 16412 13.192926045016078 1.0 0.5251106334642608 29.202253117506917
GOTERM_BP_DIRECT GO:1900026~positive regulation of substrate adhesion-dependent cell spreading 5 0.6963788300835655 0.02020184601504227 LRRC16A, RAC1, S100A10, DNM2, NET1 622 28 16412 4.711759301791456 1.0 0.5347468978577203 30.24817212994002
GOTERM_BP_DIRECT GO:0036149~phosphatidylinositol acyl-chain remodeling 4 0.5571030640668524 0.020897363037759947 PLA2G10, PLBD1, PLA2G4F, PLA2G4D 622 16 16412 6.596463022508038 1.0 0.5416643221744168 31.11697769020858
GOTERM_BP_DIRECT GO:0007093~mitotic cell cycle checkpoint 5 0.6963788300835655 0.022751951447032855 ZWINT, KNTC1, BUB1, BUB1B, ZWILCH 622 29 16412 4.549284843108992 1.0 0.5673694247882506 33.38400679310109
GOTERM_BP_DIRECT GO:0036148~phosphatidylglycerol acyl-chain remodeling 4 0.5571030640668524 0.024676920892320413 PLA2G10, PLA2G4F, LPCAT4, PLA2G4D 622 17 16412 6.208435785889919 1.0 0.5920694700136887 35.66251627125532
GOTERM_BP_DIRECT GO:0032466~negative regulation of cytokinesis 3 0.4178272980501393 0.026452036463016408 CHMP4C, E2F7, E2F8 622 7 16412 11.308222324299496 1.0 0.6126711401858314 37.698314850580985
GOTERM_BP_DIRECT GO:0001783~B cell apoptotic process 3 0.4178272980501393 0.026452036463016408 TNFRSF21, BCL10, BAK1 622 7 16412 11.308222324299496 1.0 0.6126711401858314 37.698314850580985
GOTERM_BP_DIRECT GO:0030198~extracellular matrix organization 20 2.785515320334262 0.02729490397217789 F11R, LGALS3, ELF3, ITGB4, BCAN, CASK, CDH1, SDC4, SPINK5, LAMB3, COL17A1, SDC1, LAMA3, ITGA6, PSEN1, SERPINB5, ITGB6, LAMC2, ADAM8, PLEC 622 310 16412 1.7023130380665905 1.0 0.6192173833892355 38.64353903272417
GOTERM_BP_DIRECT GO:0046847~filopodium assembly 4 0.5571030640668524 0.028798955791719687 EZR, ITGA6, ITGB4, FGD6 622 18 16412 5.863522686673813 1.0 0.63415648485917 40.29672172335891
GOTERM_BP_DIRECT GO:0090263~positive regulation of canonical Wnt signaling pathway 11 1.532033426183844 0.029648037540188698 TRPM4, JUP, PSMD1, VPS35, FZD5, LGR6, PSMD7, SRC, ASPM, AXIN1, LRP5 622 133 16412 2.1822885187244636 1.0 0.6400001376313091 41.211342306255005
GOTERM_BP_DIRECT GO:0006486~protein glycosylation 7 0.9749303621169917 0.03146756601165905 B3GNT5, PSEN1, ALG1L, B3GALT5, FUT4, FUT2, ST6GALNAC1 622 63 16412 2.9317613433369063 1.0 0.6572975346294068 43.12699728703575
GOTERM_BP_DIRECT GO:0045862~positive regulation of proteolysis 4 0.5571030640668524 0.033261434466799106 BAK1, PLK1, CASP8, PERP 622 19 16412 5.554916229480454 1.0 0.673092229649522 44.957875647426896
GOTERM_BP_DIRECT GO:0009813~flavonoid biosynthetic process 4 0.5571030640668524 0.033261434466799106 UGT1A10, UGT1A6, UGT8, UGT1A1 622 19 16412 5.554916229480454 1.0 0.673092229649522 44.957875647426896
GOTERM_BP_DIRECT GO:0003281~ventricular septum development 5 0.6963788300835655 0.03484567348719905 HES1, HOXA13, SMAD6, DCTN5, DNM2 622 33 16412 3.997856377277599 1.0 0.6855914409986801 46.52842832094105
GOTERM_BP_DIRECT GO:1903146~regulation of mitophagy 5 0.6963788300835655 0.03484567348719905 CTTN, ACTL6A, FZD5, SLC17A9, VDAC1 622 33 16412 3.997856377277599 1.0 0.6855914409986801 46.52842832094105
GOTERM_BP_DIRECT GO:0007411~axon guidance 30 4.178272980501393 0.03521393000757603 KIF4A, APH1A, EFNA1, ERBB2, EFNA2, EPHB4, SHH, SRC, RASAL1, EZR, RAC1, PSMD1, YES1, PSMD7, NGEF, PLA2G10, EFNB1, MET, EFNB2, MYL12B, MYL12A, EPHA1, VASP, EPHA2, FEZF1, EPHA4, RPS6KA4, MAPK3, MYH14, EFNA4 622 537 16412 1.4740699491638074 1.0 0.6847906134684624 46.88739831876719
GOTERM_BP_DIRECT GO:0031100~organ regeneration 7 0.9749303621169917 0.03832403422388136 CDK1, BAK1, MKI67, ATIC, PPARG, UGT1A1, ANXA3 622 66 16412 2.7984994640943195 1.0 0.7113592755740884 49.82969400042896
GOTERM_BP_DIRECT GO:0035115~embryonic forelimb morphogenesis 5 0.6963788300835655 0.0383509209526337 HOXA13, HOXA11, TFAP2A, MECOM, SHH 622 34 16412 3.8802723661811993 1.0 0.7070983158971327 49.854446290675625
GOTERM_BP_DIRECT GO:0018108~peptidyl-tyrosine phosphorylation 10 1.392757660167131 0.040188206954340125 EPHA4, ERBB2, MET, MST1R, EIF2AK2, EPHA1, EPHB4, SRC, EPHA2, MELK 622 121 16412 2.1806489330605086 1.0 0.7197480721508821 51.518851820838904
GOTERM_BP_DIRECT GO:0050714~positive regulation of protein secretion 5 0.6963788300835655 0.04205055535463747 KCNN4, EZR, PPIA, ADAM8, EXOC1 622 35 16412 3.7694074414331644 1.0 0.7318077824452085 53.152682784512464
GOTERM_BP_DIRECT GO:0008608~attachment of spindle microtubules to kinetochore 3 0.4178272980501393 0.04313369955690278 SGOL1, CASC5, NDC80 622 9 16412 8.79528403001072 1.0 0.7366931135931901 54.078884632360904
GOTERM_BP_DIRECT GO:0007175~negative regulation of epidermal growth factor-activated receptor activity 3 0.4178272980501393 0.04313369955690278 CBLC, PSEN1, GPRC5A 622 9 16412 8.79528403001072 1.0 0.7366931135931901 54.078884632360904
GOTERM_BP_DIRECT GO:0034501~protein localization to kinetochore 3 0.4178272980501393 0.04313369955690278 CDK1, CASC5, BUB1B 622 9 16412 8.79528403001072 1.0 0.7366931135931901 54.078884632360904
GOTERM_BP_DIRECT GO:0097186~amelogenesis 3 0.4178272980501393 0.04313369955690278 ITGA6, ITGB4, PERP 622 9 16412 8.79528403001072 1.0 0.7366931135931901 54.078884632360904
GOTERM_BP_DIRECT GO:0001708~cell fate specification 4 0.5571030640668524 0.04319256268306854 TBX6, PSEN1, SHH, IHH 622 21 16412 5.025876588577553 1.0 0.7329684924420324 54.128720566561704
GOTERM_BP_DIRECT GO:0000132~establishment of mitotic spindle orientation 4 0.5571030640668524 0.04319256268306854 NDE1, CENPA, GPSM2, NDC80 622 21 16412 5.025876588577553 1.0 0.7329684924420324 54.128720566561704
GOTERM_BP_DIRECT GO:2001237~negative regulation of extrinsic apoptotic signaling pathway 5 0.6963788300835655 0.04594458038888871 CTTN, ITGA6, LGALS3, TCF7L2, SRC 622 36 16412 3.6647016791711327 1.0 0.7509194080956363 56.40256214223464
GOTERM_BP_DIRECT GO:0048538~thymus development 6 0.8356545961002786 0.04608361576678035 HES1, CCNB2, HOXA3, PSEN1, MAPK3, SHH 622 52 16412 3.0445213950037107 1.0 0.7479362475530611 56.51456945439936
GOTERM_BP_DIRECT GO:0007088~regulation of mitotic nuclear division 4 0.5571030640668524 0.048650564687108065 NEK2, PKMYT1, RCC1, CDC25C 622 22 16412 4.797427652733119 1.0 0.7630806732864289 58.534374072364905
GOTERM_BP_DIRECT GO:0043087~regulation of GTPase activity 6 0.8356545961002786 0.04936855886081088 NGEF, EPHA4, ARHGEF5, FGD6, EPHA1, ADAP1 622 53 16412 2.98707759509798 1.0 0.7643065501321977 59.08328642981997
GOTERM_BP_DIRECT GO:0042542~response to hydrogen peroxide 6 0.8356545961002786 0.04936855886081088 BAK1, SDC1, PDCD10, STK24, SRC, GLRX2 622 53 16412 2.98707759509798 1.0 0.7643065501321977 59.08328642981997
GOTERM_BP_DIRECT GO:0006605~protein targeting 5 0.6963788300835655 0.050032554400658694 AP1S3, YWHAZ, ZDHHC3, PML, GIPC1 622 37 16412 3.565655687842183 1.0 0.7651259911552092 59.58480921108753
GOTERM_BP_DIRECT GO:0009636~response to toxic substance 8 1.1142061281337048 0.0515414194785353 CDK1, SDC1, MAPK3, CDH1, EIF2AK2, HTR1D, NQO1, RAD51 622 89 16412 2.371761985620868 1.0 0.7716730539917851 60.70299412097242
GOTERM_BP_DIRECT GO:0090136~epithelial cell-cell adhesion 3 0.4178272980501393 0.05259190206178872 PLEKHA7, CTNNA1, IHH 622 10 16412 7.915755627009647 1.0 0.7749284405534491 61.46417974989389
GOTERM_BP_DIRECT GO:0051382~kinetochore assembly 3 0.4178272980501393 0.05259190206178872 CENPA, CENPF, CENPE 622 10 16412 7.915755627009647 1.0 0.7749284405534491 61.46417974989389
GOTERM_BP_DIRECT GO:0010944~negative regulation of transcription by competitive promoter binding 3 0.4178272980501393 0.05259190206178872 MUC1, OVOL2, TFAP2A 622 10 16412 7.915755627009647 1.0 0.7749284405534491 61.46417974989389
GOTERM_BP_DIRECT GO:0033089~positive regulation of T cell differentiation in thymus 3 0.4178272980501393 0.05259190206178872 ADAM8, SHH, IHH 622 10 16412 7.915755627009647 1.0 0.7749284405534491 61.46417974989389
GOTERM_BP_DIRECT GO:0009653~anatomical structure morphogenesis 10 1.392757660167131 0.054043685267273836 TBX6, FOXQ1, HOXB5, HOXA11, FOXM1, EFNB2, RAC1, IGF2BP3, FOXD2, PITX1 622 128 16412 2.061394694533762 1.0 0.7806308288498819 62.493281355186234
GOTERM_BP_DIRECT GO:0009880~embryonic pattern specification 4 0.5571030640668524 0.05442798801805813 EFNB1, SHH, SIM2, IHH 622 23 16412 4.588843841744723 1.0 0.7794570926090609 62.7613239089768
GOTERM_BP_DIRECT GO:0008202~steroid metabolic process 6 0.8356545961002786 0.05634165879213101 NR1I2, UGT1A8, SULT1B1, CYP2B6, SRD5A3, UGT1A1 622 55 16412 2.8784565916398717 1.0 0.7876925338671334 64.06937767839696
GOTERM_BP_DIRECT GO:0043086~negative regulation of catalytic activity 7 0.9749303621169917 0.05779539205519984 PPP1R14D, UGT1A8, NQO1, UGT1A1, ANXA3, ANXA2, ANXA2P2 622 73 16412 2.5301502004140426 1.0 0.7928212120762216 65.03394882035818
GOTERM_BP_DIRECT GO:0051092~positive regulation of NF-kappaB transcription factor activity 10 1.392757660167131 0.058509751708769646 IRAK2, CARD11, BCL10, CARD14, RPS6KA4, PRKCI, TRIM15, EIF2AK2, ADAM8, MAP3K13 622 130 16412 2.029680930002473 1.0 0.7935345206722144 65.49893462278018
GOTERM_BP_DIRECT GO:0045071~negative regulation of viral genome replication 5 0.6963788300835655 0.05878646562942768 OASL, OAS3, OAS1, EIF2AK2, SRPK1 622 39 16412 3.382801550004122 1.0 0.7917405038322666 65.67747886995015
GOTERM_BP_DIRECT GO:0031016~pancreas development 4 0.5571030640668524 0.060517037573466874 MSLN, TCF7L2, SHH, IHH 622 24 16412 4.397642015005359 1.0 0.7981304574583324 66.77447772229979
GOTERM_BP_DIRECT GO:0007169~transmembrane receptor protein tyrosine kinase signaling pathway 8 1.1142061281337048 0.06248023211271491 STYK1, NTF4, DOK4, PTK6, ERBB2, MST1R, YES1, SRMS 622 93 16412 2.269750717422121 1.0 0.8054465735028404 67.97887013053419
GOTERM_BP_DIRECT GO:0036065~fucosylation 3 0.4178272980501393 0.0627044093540671 FUT3, FUT4, FUT2 622 11 16412 7.196141479099679 1.0 0.8034199061972788 68.11374899894298
GOTERM_BP_DIRECT GO:0060065~uterus development 3 0.4178272980501393 0.0627044093540671 HOXA11, HOXA10, SRC 622 11 16412 7.196141479099679 1.0 0.8034199061972788 68.11374899894298
GOTERM_BP_DIRECT GO:0071803~positive regulation of podosome assembly 3 0.4178272980501393 0.0627044093540671 ARHGEF5, CAPG, SRC 622 11 16412 7.196141479099679 1.0 0.8034199061972788 68.11374899894298
GOTERM_BP_DIRECT GO:0046710~GDP metabolic process 3 0.4178272980501393 0.0627044093540671 CARD11, CASK, TJP2 622 11 16412 7.196141479099679 1.0 0.8034199061972788 68.11374899894298
GOTERM_BP_DIRECT GO:0042060~wound healing 7 0.9749303621169917 0.06427271265283596 SDC1, P2RY2, POU2F3, ERBB2, CELSR1, SDC4, CDH3 622 75 16412 2.462679528403001 1.0 0.8083778020860597 69.04245528431923
GOTERM_BP_DIRECT GO:0042733~embryonic digit morphogenesis 6 0.8356545961002786 0.06780810247896639 HOXC11, HOXA11, GRHL2, SHH, IHH, LRP5 622 58 16412 2.7295709058653954 1.0 0.8225835616867678 71.04327969674769
GOTERM_BP_DIRECT GO:0048704~embryonic skeletal system morphogenesis 5 0.6963788300835655 0.06830055440852126 HOXA3, HOXB7, HOXB8, HOXB5, HOXA6 622 41 16412 3.217786840247823 1.0 0.8218899704418403 71.31209836711099
GOTERM_BP_DIRECT GO:0043687~post-translational protein modification 25 3.4818941504178276 0.07103443361284614 GALNT3, MGAT4B, MUC1, GALNT6, GALNT5, PML, DCTN5, UBE2I, AURKA, MUC4, ST6GALNAC1, CDCA8, CD55, B3GNT5, INCENP, SRD5A3, FUT3, NUP37, B3GNT3, TSTA3, ALG11, B4GALT4, C1GALT1, MUC17, MUC12 622 460 16412 1.4340137005452258 1.0 0.8313184204238444 72.76215968036797
GOTERM_BP_DIRECT GO:0051439~regulation of ubiquitin-protein ligase activity involved in mitotic cell cycle 7 0.9749303621169917 0.07115911140139225 CDK1, PLK1, PSMD1, BUB1B, CDC20, UBE2C, PSMD7 622 77 16412 2.39871382636656 1.0 0.8289849340395168 72.82661183957619
GOTERM_BP_DIRECT GO:0034080~CENP-A containing nucleosome assembly 5 0.6963788300835655 0.07333736558464202 CENPA, HJURP, OIP5, CASC5, CENPI 622 42 16412 3.1411728678609707 1.0 0.8355228580626475 73.92970809030844
GOTERM_BP_DIRECT GO:0007019~microtubule depolymerization 3 0.4178272980501393 0.07340833893906684 KIF14, KIF2C, KIF18B 622 12 16412 6.596463022508039 1.0 0.8330252737724112 73.96492921283408
GOTERM_BP_DIRECT GO:0060272~embryonic skeletal joint morphogenesis 3 0.4178272980501393 0.07340833893906684 HOXC11, HOXA11, AXIN1 622 12 16412 6.596463022508039 1.0 0.8330252737724112 73.96492921283408
GOTERM_BP_DIRECT GO:0043616~keratinocyte proliferation 3 0.4178272980501393 0.07340833893906684 IRF6, FERMT1, SDR16C5 622 12 16412 6.596463022508039 1.0 0.8330252737724112 73.96492921283408
GOTERM_BP_DIRECT GO:0030041~actin filament polymerization 4 0.5571030640668524 0.07359505357098717 MICALL2, CTTN, DIAPH1, RAC1 622 26 16412 4.059361860004947 1.0 0.8310287885678151 74.05737365916647
GOTERM_BP_DIRECT GO:0016539~intein-mediated protein splicing 2 0.2785515320334262 0.07424682590834925 SHH, IHH 622 2 16412 26.385852090032152 1.0 0.8310131510892229 74.37765203839551
GOTERM_BP_DIRECT GO:0060700~regulation of ribonuclease activity 2 0.2785515320334262 0.07424682590834925 OAS3, OAS1 622 2 16412 26.385852090032152 1.0 0.8310131510892229 74.37765203839551
GOTERM_BP_DIRECT GO:0032877~positive regulation of DNA endoreduplication 2 0.2785515320334262 0.07424682590834925 E2F7, E2F8 622 2 16412 26.385852090032152 1.0 0.8310131510892229 74.37765203839551
GOTERM_BP_DIRECT GO:0045939~negative regulation of steroid metabolic process 2 0.2785515320334262 0.07424682590834925 UGT1A8, UGT1A1 622 2 16412 26.385852090032152 1.0 0.8310131510892229 74.37765203839551
GOTERM_BP_DIRECT GO:0043039~tRNA aminoacylation 2 0.2785515320334262 0.07424682590834925 YARS2, DARS2 622 2 16412 26.385852090032152 1.0 0.8310131510892229 74.37765203839551
GOTERM_BP_DIRECT GO:0000022~mitotic spindle elongation 2 0.2785515320334262 0.07424682590834925 KIF23, PRC1 622 2 16412 26.385852090032152 1.0 0.8310131510892229 74.37765203839551
GOTERM_BP_DIRECT GO:0048320~axial mesoderm formation 2 0.2785515320334262 0.07424682590834925 EPHA2, AXIN1 622 2 16412 26.385852090032152 1.0 0.8310131510892229 74.37765203839551
GOTERM_BP_DIRECT GO:0001525~angiogenesis 14 1.9498607242339834 0.07594254306300086 KLF5, HTATIP2, HOXA3, PDCD10, OVOL2, EFNA1, CASP8, FZD5, ADAM8, EPHB4, EPHA1, EPHA2, C1GALT1, ANXA2 622 220 16412 1.6790996784565917 1.0 0.835301613787294 75.1935345711051
GOTERM_BP_DIRECT GO:0043066~negative regulation of apoptotic process 26 3.6211699164345403 0.07634952405292658 STIL, YWHAZ, HTATIP2, FHL2, AURKA, SHH, SRC, EPCAM, PSMD1, CEACAM5, PALB2, PSMD7, IHH, KIF14, CDK1, PDCD10, SMAD6, PRKCI, TAX1BP1, PLAC8, BFAR, CARD14, PSEN1, PLK1, TFAP2A, EIF2AK2 622 488 16412 1.4058035949607295 1.0 0.8342641130863919 75.38567062387426
GOTERM_BP_DIRECT GO:0030838~positive regulation of actin filament polymerization 5 0.6963788300835655 0.07855717861158382 LRRC16A, CTTN, BAIAP2L1, RAC1, VASP 622 43 16412 3.0681223360502505 1.0 0.8403838729612692 76.40368036024596
GOTERM_BP_DIRECT GO:0051017~actin filament bundle assembly 4 0.5571030640668524 0.08056495195894005 EZR, ACTN4, BAIAP2L1, PAWR 622 27 16412 3.9090151244492084 1.0 0.8454497127556243 77.2949127115012
GOTERM_BP_DIRECT GO:0010839~negative regulation of keratinocyte proliferation 3 0.4178272980501393 0.08464461694747315 EFNB2, CASK, SFN 622 13 16412 6.089042790007421 1.0 0.8575617762391485 79.00894678691502
GOTERM_BP_DIRECT GO:0042573~retinoic acid metabolic process 3 0.4178272980501393 0.08464461694747315 UGT1A9, UGT1A8, UGT1A1 622 13 16412 6.089042790007421 1.0 0.8575617762391485 79.00894678691502
GOTERM_BP_DIRECT GO:0048714~positive regulation of oligodendrocyte differentiation 3 0.4178272980501393 0.08464461694747315 ZNF488, PPARG, SHH 622 13 16412 6.089042790007421 1.0 0.8575617762391485 79.00894678691502
GOTERM_BP_DIRECT GO:0070498~interleukin-1-mediated signaling pathway 3 0.4178272980501393 0.08464461694747315 IRAK2, RPS6KA4, MAPK3 622 13 16412 6.089042790007421 1.0 0.8575617762391485 79.00894678691502
GOTERM_BP_DIRECT GO:0046849~bone remodeling 3 0.4178272980501393 0.08464461694747315 EFNA2, EPHA2, LRP5 622 13 16412 6.089042790007421 1.0 0.8575617762391485 79.00894678691502
GOTERM_BP_DIRECT GO:0045995~regulation of embryonic development 3 0.4178272980501393 0.08464461694747315 CDK1, LAMA3, PHLDA2 622 13 16412 6.089042790007421 1.0 0.8575617762391485 79.00894678691502
GOTERM_BP_DIRECT GO:0009168~purine ribonucleoside monophosphate biosynthetic process 3 0.4178272980501393 0.08464461694747315 ADSS, ATIC, GART 622 13 16412 6.089042790007421 1.0 0.8575617762391485 79.00894678691502
GOTERM_BP_DIRECT GO:0060707~trophoblast giant cell differentiation 3 0.4178272980501393 0.08464461694747315 E2F7, E2F8, GJB5 622 13 16412 6.089042790007421 1.0 0.8575617762391485 79.00894678691502
GOTERM_BP_DIRECT GO:0006468~protein phosphorylation 24 3.3426183844011144 0.0848236241708675 IRAK2, CCNK, CDK18, STK24, NEK2, ERBB2, PRKCI, PKMYT1, TBRG4, CASK, AURKA, ITPKA, SRPK1, RPS6KA4, RIOK3, PLK1, PTK6, MAPK3, BUB1, BUB1B, ERN2, STK39, EIF2AK2, MAP3K13 622 447 16412 1.4166900451023978 1.0 0.8557449740320742 79.08128514299746
GOTERM_BP_DIRECT GO:0022617~extracellular matrix disassembly 9 1.2534818941504178 0.08520422072699693 COL17A1, LAMB3, LAMA3, PSEN1, CAPG, BCAN, CDH1, LAMC2, ADAM8 622 120 16412 1.9789389067524115 1.0 0.8546323241288011 79.23430668964524
GOTERM_BP_DIRECT GO:0045840~positive regulation of mitotic nuclear division 4 0.5571030640668524 0.08780852466949411 HOXA13, NUSAP1, AURKA, LRP5 622 28 16412 3.769407441433165 1.0 0.8609909072787814 80.25339590928873
GOTERM_BP_DIRECT GO:0021915~neural tube development 4 0.5571030640668524 0.08780852466949411 STIL, GRHL2, TCF7L2, EPHA2 622 28 16412 3.769407441433165 1.0 0.8609909072787814 80.25339590928873
GOTERM_BP_DIRECT GO:2001238~positive regulation of extrinsic apoptotic signaling pathway 4 0.5571030640668524 0.08780852466949411 BCL10, BCL2L14, CASP8, PML 622 28 16412 3.769407441433165 1.0 0.8609909072787814 80.25339590928873
GOTERM_BP_DIRECT GO:0051091~positive regulation of sequence-specific DNA binding transcription factor activity 8 1.1142061281337048 0.08829834649890927 JUP, CEBPG, TRIM31, ARHGEF5, PPARG, TRIM15, ANXA3, LRP5 622 101 16412 2.0899684823787843 1.0 0.8602538867587506 80.43971813544569
GOTERM_BP_DIRECT GO:0008630~intrinsic apoptotic signaling pathway in response to DNA damage 5 0.6963788300835655 0.0895334260631978 BAK1, CRIP1, PML, SFN, EPHA2 622 45 16412 2.931761343336906 1.0 0.8619316998670453 80.90219150426084
GOTERM_BP_DIRECT GO:0032147~activation of protein kinase activity 6 0.8356545961002786 0.09430116423625903 KIF14, STK24, TPX2, STK39, ECT2, AXIN1 622 64 16412 2.4736736334405145 1.0 0.8742442808753614 82.59249220745657
GOTERM_BP_DIRECT GO:0045765~regulation of angiogenesis 4 0.5571030640668524 0.0953150523516819 HTATIP2, EFNA1, ERBB2, EPHA2 622 29 16412 3.6394278744871937 1.0 0.8750112554742868 82.93326159978861
GOTERM_BP_DIRECT GO:0007398~ectoderm development 3 0.4178272980501393 0.0963577807135227 ZBTB7B, SMURF1, SHH 622 14 16412 5.654111162149748 1.0 0.8758459190870289 83.27715401825452
GOTERM_BP_DIRECT GO:0009395~phospholipid catabolic process 3 0.4178272980501393 0.0963577807135227 NAPEPLD, PLA2G4F, PLA2G4D 622 14 16412 5.654111162149748 1.0 0.8758459190870289 83.27715401825452
GOTERM_BP_DIRECT GO:0050892~intestinal absorption 3 0.4178272980501393 0.0963577807135227 F11R, MOGAT2, TJP2 622 14 16412 5.654111162149748 1.0 0.8758459190870289 83.27715401825452
GOTERM_BP_DIRECT GO:0001678~cellular glucose homeostasis 3 0.4178272980501393 0.0963577807135227 HKDC1, HK2, TCF7L2 622 14 16412 5.654111162149748 1.0 0.8758459190870289 83.27715401825452
GOTERM_BP_DIRECT GO:0032469~endoplasmic reticulum calcium ion homeostasis 3 0.4178272980501393 0.0963577807135227 BAK1, PSEN1, PML 622 14 16412 5.654111162149748 1.0 0.8758459190870289 83.27715401825452

## Sheet: CC
Category Term Count % PValue Genes List Total Pop Hits Pop Total Fold Enrichment Bonferroni Benjamini FDR
GOTERM_CC_DIRECT GO:0000776~kinetochore 16 2.2284122562674096 3.0239968544050474E-8 NEK2, SGOL1, CENPF, NDC80, CENPE, CENPI, KIF2C, NDE1, PSEN1, PLK1, INCENP, ZWINT, BUB1, BUB1B, NUP37, ZWILCH 665 69 17701 6.17230031600741 1.2368070830270916E-5 1.2368070830270916E-5 4.231543606625365E-5
GOTERM_CC_DIRECT GO:0030496~midbody 21 2.9247910863509747 6.137844581956397E-8 KIF14, KIF23, CDK1, KIF4A, PRC1, CHMP4C, NEK2, CTNND1, CENPF, AURKA, CENPE, CEP55, ECT2, ANXA2, CDCA8, PLK1, INCENP, SLC2A1, RALA, ASPM, DNM2 665 128 17701 4.367023026315789 2.510346999307078E-5 1.2551813770578235E-5 8.58881572418646E-5
GOTERM_CC_DIRECT GO:0005829~cytosol 176 24.512534818941504 6.632015436284414E-8 STIL, S100A6, PRC1, CHMP4C, KNTC1, IQGAP3, PKMYT1, CASK, UBQLN4, AURKA, ILDR1, ITPKA, SHH, BAK1, CDCA8, OPLAH, INCENP, SLC2A1, NUP37, NQO1, MX2, DNAJC2, BPNT1, NET1, BCL10, BCL2L14, STK24, HKDC1, SGOL1, ESPL1, DCTN5, MECOM, CTNNA1, JUP, SULT1B1, TRIM31, ZWINT, MAPK3, TFAP2A, YARS2, EIF2AK2, AKAP1, FLAD1, ARL6IP1, SRI,…
GOTERM_CC_DIRECT GO:0000777~condensed chromosome kinetochore 16 2.2284122562674096 1.4246922841377486E-7 NEK2, SGOL1, KNTC1, CASC5, DCTN5, NDC80, SPC24, KIF2C, NDE1, HJURP, INCENP, ZWINT, BUB1, BUB1B, NUP37, ZWILCH 665 77 17701 5.531022361097549 5.8268220913704205E-5 1.4567373537888173E-5 1.9936009933996246E-4
GOTERM_CC_DIRECT GO:0005737~cytoplasm 239 33.28690807799443 3.1971041986900766E-7 S100A6, IARS2, CDCA7, ADAM8, PITX1, BCL2L14, EFNB1, LRRC1, PTPRR, ESPL1, MECOM, HES1, JUP, NAPEPLD, EIF2AK1, ZWINT, EPS8L3, EIF2AK2, EPS8L1, ADSS, KIF4A, GSDMB, NEK2, RHPN2, ERBB2, OAS3, UBA6, AFAP1L2, OAS1, IGF2BP3, ASL, RCC1, ADAP1, WDR55, RAC1, ZDHHC9, HOXA10, SKA3, AHNAK2, IDH1, PRPF40A, KLF5, CRIP1, MKI67, LGAL…
GOTERM_CC_DIRECT GO:0000775~chromosome, centromeric region 13 1.8105849582172702 3.660979319167421E-7 MKI67, SGOL1, CENPF, CBX3, NDC80, CENPE, KIF2C, CDCA8, OIP5, HJURP, CENPA, INCENP, HELLS 665 52 17701 6.654511278195489 1.4972287199621626E-4 2.4955368873702533E-5 5.122875645802161E-4
GOTERM_CC_DIRECT GO:0070062~extracellular exosome 150 20.891364902506965 1.6980488318276294E-6 EIF6, S100A6, SLC44A1, TSPAN1, CHMP4C, EFNA1, SLC44A4, TSPAN3, TSPAN8, LRRC57, SLC2A1, PLS1, RALA, RAB25, NQO1, BPNT1, F11R, SCAMP2, LAD1, ACTN4, STK24, EFNB1, CDHR2, CDHR5, JUP, NAPEPLD, ST14, MAPK3, EPS8L1, MVP, SRI, ADSS, FXYD3, ITGB4, GIPC1, AGMAT, ASL, TAGLN2, EPHB4, SRC, SERINC2, TTYH3, SYPL1, RAC…
GOTERM_CC_DIRECT GO:0005923~bicellular tight junction 16 2.2284122562674096 1.882214514833554E-5 MICALL2, F11R, PARD6B, CLDN18, CLDN4, PRKCI, CLDN12, FZD5, NHS, ECT2, VASP, EPCAM, CGN, POF1B, TJP3, TJP2 665 112 17701 3.8025778732545654 0.0076687735676889135 9.618283732071298E-4 0.026335015873490963
GOTERM_CC_DIRECT GO:0005876~spindle microtubule 10 1.392757660167131 3.041602633187014E-5 CDK1, TBL1XR1, KIF4A, KIF11, PRC1, PLK1, NUSAP1, SKA3, AURKA, PARP4 665 44 17701 6.049555707450444 0.012363282771578943 0.0013813055584562806 0.04255339664556157
GOTERM_CC_DIRECT GO:0005903~brush border 10 1.392757660167131 7.456434894400435E-5 EZR, ACTN4, CDHR2, PLS1, MYL12B, GIPC1, MYH14, ITPR3, PLEC, ESPN 665 49 17701 5.432254104649378 0.030037585101129305 0.003045149673924219 0.10428898342494941
GOTERM_CC_DIRECT GO:0030056~hemidesmosome 5 0.6963788300835655 1.217519441286652E-4 JUP, COL17A1, ITGA6, ITGB4, PLEC 665 8 17701 16.63627819548872 0.048579907955045076 0.004517001777684437 0.17023544535441637
GOTERM_CC_DIRECT GO:0030057~desmosome 7 0.9749303621169917 2.054976450511798E-4 JUP, EVPL, PKP1, PKP2, PKP3, PERP, CDSN 665 24 17701 7.76359649122807 0.08062130987047311 0.006980288311962846 0.2871737307375333
GOTERM_CC_DIRECT GO:0005654~nucleoplasm 129 17.96657381615599 3.338684707663109E-4 EIF6, SLC44A1, PRC1, PKMYT1, HOXC6, CDCA8, CDCA7, OIP5, INCENP, NUP37, DNAJC2, H1F0, SCAMP2, STK24, SGOL1, DCTN5, ISG20L2, HNF4G, MECOM, GRHL2, HES1, GTF2IRD1, MAPK3, TFAP2A, TGIF1, DNTTIP1, SRI, FIP1L1, KIF4A, RHPN2, OAS3, HDGF, ANLN, RCC1, HOXA3, PTK6, PALB2, PRPF40A, KLF5, CASC5, CDC20, CELSR1, S100A14, RAD54L, …
GOTERM_CC_DIRECT GO:0005925~focal adhesion 30 4.178272980501393 3.974376728159666E-4 KIF23, YWHAZ, FERMT1, FHL2, LMO7, CASK, CDH1, SDC4, NHS, ZFYVE21, CTTN, EZR, RAC1, RALA, YES1, PLEC, TES, CAPN5, ACTN4, EFNB2, CAPN2, CTNNA1, VASP, EPHA2, JUP, SDC1, ITGA6, PPIA, MAPK3, DNM2 665 391 17701 2.0423052516200983 0.15005557916531975 0.011545993106907515 0.554709481721749
GOTERM_CC_DIRECT GO:0005911~cell-cell junction 17 2.3676880222841223 3.9859259824661877E-4 MICALL2, F11R, ACTN4, IQGAP3, CASK, CTNND1, CTNNA1, ECT2, CDSN, GRHL2, JUP, COL17A1, PCDH1, PKP2, PKP3, SLC2A1, GPA33 665 162 17701 2.7932516476376126 0.15045712771394226 0.010811588176012799 0.5563172561455443
GOTERM_CC_DIRECT GO:0072686~mitotic spindle 8 1.1142061281337048 6.413181090353476E-4 KIF23, EML2, CDK1, DIAPH1, CAPG, AURKA, ESPL1, ECT2 665 40 17701 5.323609022556391 0.23078383577598593 0.016265222377348065 0.8936809561306158
GOTERM_CC_DIRECT GO:0000922~spindle pole 12 1.6713091922005572 0.0011039366174434109 BRCC3, KIF11, POC1B, PRC1, PLK1, NEK2, CKAP2L, SGOL1, KNTC1, TPX2, CENPF, CDC20 665 98 17701 3.2593524627896273 0.36349275555118044 0.026224102992192688 1.5337324216018855
GOTERM_CC_DIRECT GO:0005871~kinesin complex 8 1.1142061281337048 0.0027906483115418775 KIF23, KIF14, KIF2C, NDE1, KIF4A, KIF11, KIF18B, CENPE 665 51 17701 4.175379625534425 0.6811296601164878 0.06152435395029321 3.835001625077028
GOTERM_CC_DIRECT GO:0000940~condensed chromosome outer kinetochore 4 0.5571030640668524 0.0037258113486403543 CENPF, SKA3, BUB1B, CENPE 665 9 17701 11.830242272347535 0.7827491742969933 0.07720924802073881 5.0892731424385
GOTERM_CC_DIRECT GO:0005915~zonula adherens 4 0.5571030640668524 0.0037258113486403543 JUP, PLEKHA7, CTNND1, CTNNA1 665 9 17701 11.830242272347535 0.7827491742969933 0.07720924802073881 5.0892731424385
GOTERM_CC_DIRECT GO:0015630~microtubule cytoskeleton 13 1.8105849582172702 0.004320493290884083 F11R, TAF1A, PRC1, PRKCI, TPX2, CENPE, AURKA, S100A14, KIF2C, CCNB2, PLK1, GTF2F2, MAPK3 665 133 17701 2.6017638080162815 0.8298219639971177 0.08473854006909987 5.878960821090384
GOTERM_CC_DIRECT GO:0051233~spindle midzone 5 0.6963788300835655 0.0058851883359257486 KIF14, CDCA8, PLK1, BUB1B, AURKA 665 20 17701 6.654511278195488 0.9105569250492741 0.1085978989364651 7.927695900726739
GOTERM_CC_DIRECT GO:0019897~extrinsic component of plasma membrane 5 0.6963788300835655 0.0058851883359257486 RAC1, ST14, S100A10, SYTL2, ANXA2 665 20 17701 6.654511278195488 0.9105569250492741 0.1085978989364651 7.927695900726739
GOTERM_CC_DIRECT GO:0005610~laminin-5 complex 3 0.4178272980501393 0.008016107277668723 LAMB3, LAMA3, LAMC2 665 4 17701 19.963533834586467 0.962813120543539 0.13897112637022013 10.6512678549886
GOTERM_CC_DIRECT GO:0000942~condensed nuclear chromosome outer kinetochore 3 0.4178272980501393 0.008016107277668723 PLK1, BUB1, NDC80 665 4 17701 19.963533834586467 0.962813120543539 0.13897112637022013 10.6512678549886
GOTERM_CC_DIRECT GO:0016020~membrane 92 12.813370473537605 0.00860198424827901 SLC44A1, HTATIP2, TSPAN1, SLC22A18, LRRC8A, PKMYT1, ELOVL1, BZW2, KIF2C, NDE1, FAM83B, FANCI, LRRC57, SLC2A1, PSMD1, MGLL, SLC22A3, GNPAT, PSMD7, KIF14, CDK1, ZDHHC3, BCL2L14, KIF11, STK24, KIF15, LRRC1, ARHGAP27, CYB5B, LPCAT4, EIF4G1, VSIG2, PSEN1, FAM120A, LAMC2, EIF2AK2, AKAP1, RAPGEFL1, MAP3K13, MELK, MVP, GALNT3,…
GOTERM_CC_DIRECT GO:0010369~chromocenter 4 0.5571030640668524 0.00897120120574435 CDCA8, OIP5, INCENP, CBX3 665 12 17701 8.872681704260653 0.9749223698039968 0.1423628125678923 11.84754794364441
GOTERM_CC_DIRECT GO:0005819~spindle 11 1.532033426183844 0.010012323016251785 KIF23, KIF11, PRC1, PLK1, INCENP, KIF15, TPX2, CENPF, CBX3, AURKA, CDC20 665 113 17701 2.591137134872579 0.9836851316732095 0.15179008859318843 13.134627877027993
GOTERM_CC_DIRECT GO:0032587~ruffle membrane 9 1.2534818941504178 0.010151621778677802 EZR, DIAPH1, RAC1, FERMT1, PLA2G4F, SRC, EPHA2, EPS8L1, DNM2 665 80 17701 2.9945300751879698 0.9845975988954371 0.14828977194282467 13.305505332620227
GOTERM_CC_DIRECT GO:0016328~lateral plasma membrane 7 0.9749303621169917 0.011693463371651799 EPCAM, JUP, CLDN4, IQGAP3, CDH1, CLDN12, AXIN1 665 51 17701 3.6534571723426215 0.9918587306418288 0.16320663726015616 15.176146474762241
GOTERM_CC_DIRECT GO:0000778~condensed nuclear chromosome kinetochore 3 0.4178272980501393 0.013029143612326488 CENPA, BUB1B, CENPE 665 5 17701 15.970827067669173 0.9953175785016968 0.1743375802035767 16.7662929816636
GOTERM_CC_DIRECT GO:0045121~membrane raft 16 2.2284122562674096 0.01354821685613038 BCL10, MAL2, EFNB1, S100A10, CAPN2, SDC4, SHH, ANXA2, VDAC1, EFHD2, KCNN4, CARD11, CD55, PSEN1, CASP8, KCNE3 665 211 17701 2.0184299611588212 0.9962240378131455 0.17500896565435364 17.376753863924353
GOTERM_CC_DIRECT GO:0031982~vesicle 10 1.392757660167131 0.01716439193762019 MUC1, EZR, TSPAN1, PLA2G4F, CASK, TAGLN2, LGR6, KCNE3, ANXA2, MUC4 665 105 17701 2.535051915503043 0.999159222728251 0.21025048942018476 21.515597314572766
GOTERM_CC_DIRECT GO:0016324~apical plasma membrane 19 2.6462395543175488 0.02211164728041371 MUC1, SLC22A18, MAL2, CLDN4, MYO7B, ERBB2, CDHR2, PRKCI, AMN, NHS, KCNK1, EPCAM, KCNN4, EZR, P2RY2, STK39, TJP3, SLC39A4, MUC17 665 285 17701 1.7745363408521304 0.999893263530476 0.2554719589716703 26.866611646012984
GOTERM_CC_DIRECT GO:0031143~pseudopodium 4 0.5571030640668524 0.024131115564377227 ACTN4, MAPK3, RAB25, CAPN2 665 17 17701 6.2630694383016365 0.9999541740437127 0.2681707972014957 28.9518870583341
GOTERM_CC_DIRECT GO:0016323~basolateral plasma membrane 14 1.9498607242339834 0.025187708225468165 CNNM4, ERBB2, CASK, ANXA2, EPCAM, KCNN4, SLC29A2, EZR, P2RY2, ST14, SLC2A1, STK39, CEACAM5, ABCC1 665 188 17701 1.9821948488241883 0.9999705769518566 0.271067179559933 30.020779211996928
GOTERM_CC_DIRECT GO:0000779~condensed chromosome, centromeric region 3 0.4178272980501393 0.02602847535709131 SGOL1, CBX3, CENPE 665 7 17701 11.407733619763697 0.9999793262008265 0.27185437586871397 30.86064426032007
GOTERM_CC_DIRECT GO:0005886~plasma membrane 168 23.398328690807798 0.02838440535901543 SLC44A1, TSPAN1, SLC22A18, PRC1, EFNA1, SLC44A4, EFNA2, SLC9A2, KNTC1, CASK, ILDR1, SHH, KCNK6, SLC2A1, RALA, HTR1D, ADAM8, NET1, BCL10, F11R, SLCO4A1, EFNB1, EFNB2, PTPRR, CDHR5, CTNNA1, GRHL2, JUP, LPAR5, ST14, EFNA4, FLAD1, IGSF9, ADSS, FXYD3, ERBB2, ASAP2, OAS3, ITGB4, AFAP1L2, EPHB4, SRC, ADAP1, RASAL1, TT…
GOTERM_CC_DIRECT GO:0048471~perinuclear region of cytoplasm 34 4.735376044568245 0.030044133293818387 GALNT3, S100A6, TSPAN1, MAL2, GALNT6, MLPH, RHPN2, ERBB2, PPARG, UBQLN4, AURKA, CDH1, SPINK5, SRC, EZR, TRAF7, AXIN1, INF2, BCL10, ACTN4, PTPRR, CENPF, CDC20, FZD5, CDC25C, ITPR3, S100A14, ANXA2, RAD51, BUB1B, LAMC2, EIF2AK2, DNM2, MVP 665 624 17701 1.450342201657991 0.999996184447441 0.292888815…
GOTERM_CC_DIRECT GO:0005604~basement membrane 8 1.1142061281337048 0.030372935048688036 COL17A1, LAMA3, ITGA6, LAD1, ITGB4, CASK, ANXA2, ANXA2P2 665 80 17701 2.6618045112781954 0.9999966784996634 0.28890446110236834 35.05330285265955
GOTERM_CC_DIRECT GO:0015629~actin cytoskeleton 15 2.0891364902506964 0.0334373670322593 H1F0, ACTN4, BAIAP2L1, KNTC1, FHL2, CASK, CDH1, ANLN, PAWR, CTNNA1, VASP, JUP, CORO2A, ARHGAP32, EZR 665 216 17701 1.8484753550543023 0.9999990899388309 0.3065292090613745 37.867303226963166
GOTERM_CC_DIRECT GO:0005922~connexon complex 4 0.5571030640668524 0.037244530386780876 GJA9, GJB3, GJB4, GJB5 665 20 17701 5.323609022556391 0.9999998188485565 0.32837125238628284 41.205630889255886
GOTERM_CC_DIRECT GO:0016342~catenin complex 3 0.4178272980501393 0.042460830189891004 JUP, CDH1, CTNNA1 665 9 17701 8.872681704260652 0.9999999803651147 0.3583093530713628 45.50966298722693
GOTERM_CC_DIRECT GO:0005884~actin filament 6 0.8356545961002786 0.04470177964780453 CTTN, EZR, RAC1, PAWR, YES1, SRC 665 52 17701 3.071312897628687 0.9999999924692506 0.36631401472634806 47.267267313625716
GOTERM_CC_DIRECT GO:0005938~cell cortex 10 1.392757660167131 0.045713485199005977 PARD6B, ARHGAP32, CTTN, GPSM2, GIPC1, LAMC2, SPINK5, MELK, ANXA2, AXIN1 665 125 17701 2.1294436090225566 0.9999999951177075 0.36596958735367147 48.04338458706031
GOTERM_CC_DIRECT GO:0031616~spindle pole centrosome 3 0.4178272980501393 0.05178223775948431 NDE1, DLGAP5, AURKA 665 10 17701 7.985413533834587 0.9999999996407413 0.3969430736690147 52.48072127779051
GOTERM_CC_DIRECT GO:0031225~anchored component of membrane 9 1.2534818941504178 0.05487216509507191 CD55, EFNA2, CD58, MSLN, BCAN, RAET1L, CEACAM6, CEACAM5, EFNA4 665 110 17701 2.17784005468216 0.9999999999054554 0.40820191387772076 54.602284568419805
GOTERM_CC_DIRECT GO:0032580~Golgi cisterna membrane 7 0.9749303621169917 0.058997262066642256 GALNT3, APH1A, ASAP2, FUT3, FUT4, FUT2, B4GALT4 665 74 17701 2.517923186344239 0.9999999999841994 0.42459913990165743 57.29767221258327
GOTERM_CC_DIRECT GO:0005796~Golgi lumen 8 1.1142061281337048 0.06025004485893455 MUC1, BLZF1, SDC1, BCAN, SDC4, MUC17, MUC12, MUC4 665 93 17701 2.2897243107769425 0.999999999990837 0.4245014058428571 58.08635344260242
GOTERM_CC_DIRECT GO:0005887~integral component of plasma membrane 61 8.495821727019498 0.061247655800398815 LRRC8E, TSPAN1, CLDN4, TSPAN3, EFNA1, TSPAN8, IL17RE, LGR6, SDC4, PCDH1, SLC2A1, SMAGP, SLC22A3, CEACAM6, CEACAM5, ADAM8, HTR1D, MUC12, RXFP4, SLCO4A1, EFNB1, EFNB2, UGT1A1, ATP2C2, SDC1, VSIG2, PSEN1, ST14, GPA33, EFNA4, MST1R, TNFRSF21, FXYD3, APH1A, GPRC5A, EPHB4, COL17A1, SLC29A2, SYPL1…
GOTERM_CC_DIRECT GO:0000780~condensed nuclear chromosome, centromeric region 3 0.4178272980501393 0.06175179223971342 CENPA, SGOL1, AURKA 665 11 17701 7.259466848940533 0.9999999999952361 0.4190695967677741 59.01393958882852
GOTERM_CC_DIRECT GO:0000139~Golgi membrane 29 4.03899721448468 0.06911851786761601 GALNT3, B3GALT5, GALNT6, GALNT5, PKMYT1, SLC35A2, SLC35A3, AP1S3, BLZF1, B3GNT5, RAC1, SLC2A1, FUT3, B3GNT3, C1GALT1, B4GALT4, MGAT4B, ZDHHC3, PDCD10, RHBDF1, ZDHHC7, PRKCI, FZD5, ST6GALNAC1, ATP2C2, ARHGAP32, CD55, PSEN1, DNM2 665 556 17701 1.3883512738681236 0.9999999999998104 0.4499991173432676 63.294388650215126
GOTERM_CC_DIRECT GO:0030659~cytoplasmic vesicle membrane 9 1.2534818941504178 0.07319867124342716 AP1S3, YWHAZ, SYPL1, SMAGP, AHNAK2, RALA, SFN, GPRC5A, PLA2G4D 665 117 17701 2.047541931752458 0.9999999999999686 0.4630290652978156 65.48268577811402
GOTERM_CC_DIRECT GO:0098592~cytoplasmic side of apical plasma membrane 2 0.2785515320334262 0.07361889924815311 EZR, EXOC1 665 2 17701 26.618045112781957 0.9999999999999739 0.4584153979700686 65.70104626526417
GOTERM_CC_DIRECT GO:0042470~melanosome 8 1.1142061281337048 0.07530677799539838 YWHAZ, SYPL1, SLC2A1, RAC1, CAPG, SYTL2, ANXA2, ANXA2P2 665 98 17701 2.1729016418597515 0.9999999999999876 0.4597949618320675 66.56525038731714
GOTERM_CC_DIRECT GO:0005783~endoplasmic reticulum 38 5.2924791086350975 0.08131846425529718 APH1A, B3GALT5, CYP2S1, PKMYT1, OAS1, SLC35A2, SPINK5, ELOVL1, BAK1, UGT1A6, UGT1A9, UGT1A8, ALG1L, CREG2, ZDHHC9, LSG1, SRD5A3, CREB3L1, ACSL5, TRPM4, KDELR2, MOGAT2, CES2, PIK3C2B, FA2H, CAPN2, ITPR3, CDS1, UGT1A1, LPCAT4, SRPK1, EPHA4, BFAR, UGT1A10, PSEN1, AGR3, AGR2, LRP5 665 777 17701 1.3017834160691…
GOTERM_CC_DIRECT GO:0045171~intercellular bridge 5 0.6963788300835655 0.08740065465785267 KIF23, CDCA8, PRKCI, CEP55, PPP1R13L 665 45 17701 2.9575605680868833 0.9999999999999999 0.4997824372899441 72.19060392649014
GOTERM_CC_DIRECT GO:0005789~endoplasmic reticulum membrane 39 5.43175487465181 0.09150602849430567 SRI, FXYD3, CYP2J2, APH1A, CYP2B6, CYP2S1, PKMYT1, UBQLN4, SPINK5, ELOVL1, UGT1A6, UGT1A9, UGT1A8, RAC1, ZDHHC9, SRD5A3, MGLL, CREB3L1, SDR16C5, ACSL5, MOGAT3, MOGAT2, KDELR2, FA2H, RHBDF1, ARMC10, TMEM189, ITPR3, CDS1, UGT1A1, LPCAT4, UGT1A10, C3ORF52, ARHGAP32, PSEN1, SQLE, MBOAT1, MBOAT2, ALG11 6…
GOTERM_CC_DIRECT GO:0031234~extrinsic component of cytoplasmic side of plasma membrane 6 0.8356545961002786 0.09173179553044734 S100A6, STYK1, PTK6, YES1, SRC, SRMS 665 64 17701 2.4954417293233084 1.0 0.5047622104241654 73.9815759357524
GOTERM_CC_DIRECT GO:0032154~cleavage furrow 5 0.6963788300835655 0.09303424761857385 STAMBP, NDE1, RALA, CEP55, ECT2 665 46 17701 2.893265773128473 1.0 0.5037551395909052 74.49883085195061
GOTERM_CC_DIRECT GO:0005741~mitochondrial outer membrane 10 1.392757660167131 0.09563623065309851 EPHA4, BAK1, SLC44A1, IFI27, CASP8, HK2, CYB5B, AKAP1, VDAC1, ACSL5 665 145 17701 1.835727249157376 1.0 0.5077973195668423 75.50371107976102

## Sheet: MF
Category Term Count % PValue Genes List Total Pop Hits Pop Total Fold Enrichment Bonferroni Benjamini FDR
GOTERM_MF_DIRECT GO:0019901~protein kinase binding 32 4.456824512534819 7.740015255552817E-5 YWHAZ, PRC1, FOXM1, CTNND1, AURKA, SFN, TCF7L2, PARN, FAM83B, RAC1, STK39, FAM83H, AXIN1, FAM83E, KIF14, BCL10, CCNK, KIF11, PDCD10, BCL2L14, PTPRR, TPX2, FZD5, CDC25C, EPHA1, VDAC1, JUP, PLK1, AKAP1, MAP3K13, MVP, DNM2 633 383 16483 2.175623558915851 0.04928814668729664 0.04928814668729664 0.115575590349…
GOTERM_MF_DIRECT GO:0005515~protein binding 379 52.78551532033426 1.8302883107111024E-4 RP1, S100A6, EFNA1, AURKA, SLC35A2, SLC35A3, SHH, BAK1, CDCA8, USP54, INCENP, CREB3L1, NUP37, RAB25, ADAM8, PITX1, H1F0, F11R, BCL2L14, EFNB1, EFNB2, CDHR2, PTPRR, TBRG4, ESPL1, DCTN5, CDHR5, ISG20L2, CTNNA1, MECOM, JUP, HES1, ATP2C2, CGN, SULT1B1, ZWINT, MAPK3, TGIF1, EFNA4, MST1R, EIF2AK2, EPS8L1, ADSS, FIP1…
GOTERM_MF_DIRECT GO:0005524~ATP binding 83 11.559888579387186 3.153230768164456E-4 KIF23, CDK18, MYO7B, DQX1, TTLL4, PKMYT1, CASK, AURKA, IARS2, ITPKA, DDX27, KIF2C, OPLAH, STK39, KIF14, TRPM4, IRAK2, CDK1, KIF11, STK24, PIK3C2B, HKDC1, KIF15, TPX2, PRKCI, UBE2I, DARS2, UBE2C, SRPK1, RAD51, ATP2C2, STYK1, EIF2AK1, RIOK3, MAPK3, BUB1B, ERN2, YARS2, MST1R, FLAD1, EIF2AK2, MAP3K13, UBE2T, MELK, KIF4…
GOTERM_MF_DIRECT GO:0046875~ephrin receptor binding 7 0.9749303621169917 3.703564676544477E-4 EPHA4, EFNA1, EFNB1, EFNA2, EFNB2, EFNA4, SRC 633 26 16483 7.01063312674687 0.21485555240828524 0.05867977283191028 0.5518966530837277
GOTERM_MF_DIRECT GO:0042803~protein homodimerization activity 44 6.128133704735376 0.0028420499214107837 S100A6, S100A5, CHMP4C, E2F8, PML, GIPC1, SDCBP2, CDSN, UGT1A6, BAK1, UGT1A9, UGT1A8, MYOM3, ATIC, SMAGP, MGLL, IDH1, GALE, CEACAM5, PSMD7, AXIN1, IRAK2, ZBTB7B, PDCD10, TBX15, ACTN4, S100A11, S100A10, CENPF, DARS2, MECOM, UGT1A1, ECT2, JUP, HES1, UGT1A10, RPE, EIF2AK1, CTSE, TFAP2A, DNTTIP1, …
GOTERM_MF_DIRECT GO:0008017~microtubule binding 17 2.3676880222841223 0.0028548364898097226 KIF14, KIF23, RP1, KIF4A, KIF11, PRC1, KIF15, NUSAP1, KIF18B, CENPE, EML2, NDE1, EZR, CGN, PLK1, AKAP1, DNM2 633 191 16483 2.3176513403306784 0.8453938414190167 0.2673928859573904 4.181368837217114
GOTERM_MF_DIRECT GO:0015020~glucuronosyltransferase activity 6 0.8356545961002786 0.003852337979777525 UGT1A10, UGT1A6, UGT1A9, UGT1A8, UGT8, UGT1A1 633 28 16483 5.579891672308734 0.9195753539481366 0.30236698899891246 5.6034947597929925
GOTERM_MF_DIRECT GO:0000978~RNA polymerase II core promoter proximal region sequence-specific DNA binding 25 3.4818941504178276 0.003882958127293831 KLF5, MUC1, ZBTB7B, ZBTB7A, TBX15, ELF3, ELF4, SMAD6, OTX1, E2F8, MXD1, TCF7L2, FEZF1, HOXC11, ZNF695, POU2F3, OVOL1, HOXA10, TGIF1, TFAP2A, ACTL6A, NFE2L3, PITX1, ETV4, TLX1 633 346 16483 1.8814663634952378 0.9211735908589496 0.2720794705664972 5.64…
GOTERM_MF_DIRECT GO:0003777~microtubule motor activity 9 1.2534818941504178 0.004763636690843509 KIF23, KIF14, KIF2C, KIF4A, KIF11, KIF15, DNAH3, CENPE, DNAH2 633 69 16483 3.396455800535751 0.955758295202874 0.2928087596695085 6.885484016576415
GOTERM_MF_DIRECT GO:0019899~enzyme binding 23 3.203342618384401 0.007602793647604224 BCL10, HIST1H2AG, PPARG, CBX3, CDC20, UBE2I, TSPAN15, PAWR, UGT1A1, SRC, UGT1A10, UGT1A6, UGT1A9, BLZF1, UGT1A8, RAC1, TEP1, MST1R, PARP4, HIST1H2AM, YES1, AXIN1, DNM2 633 326 16483 1.8371422479380493 0.993150591380644 0.3924733864034211 10.77615129639986
GOTERM_MF_DIRECT GO:0004715~non-membrane spanning protein tyrosine kinase activity 7 0.9749303621169917 0.007883031000519184 STYK1, PTK6, EIF2AK2, YES1, SRC, SRMS, MELK 633 46 16483 3.96253176729171 0.9943041413844144 0.3748849897136892 11.151837654028174
GOTERM_MF_DIRECT GO:0001730~2'-5'-oligoadenylate synthetase activity 3 0.4178272980501393 0.008365004456770192 OASL, OAS3, OAS1 633 4 16483 19.52962085308057 0.9958528022071469 0.36688943274809815 11.794521376510813
GOTERM_MF_DIRECT GO:0001972~retinoic acid binding 5 0.6963788300835655 0.010605219009366385 UGT1A10, UGT1A6, UGT1A9, UGT1A8, UGT1A1 633 23 16483 5.660759667559585 0.999052980995885 0.41465460337882754 14.725186578638139
GOTERM_MF_DIRECT GO:0044548~S100 protein binding 4 0.5571030640668524 0.012034097772797913 S100A6, EZR, S100A11, ANXA2 633 13 16483 8.012152144853566 0.9996314492796875 0.4314746887932298 16.546726352837695
GOTERM_MF_DIRECT GO:0005089~Rho guanyl-nucleotide exchange factor activity 8 1.1142061281337048 0.017517795130371376 NGEF, ARHGEF38, ARHGEF5, ARHGEF16, ECT2, FGD6, EPS8L1, NET1 633 70 16483 2.975942225231325 0.9999902719784166 0.5366935976335765 23.205732184506157
GOTERM_MF_DIRECT GO:0017048~Rho GTPase binding 5 0.6963788300835655 0.018635211146893003 INF2, DIAPH1, IQGAP3, ARHGEF16, ECT2 633 27 16483 4.8221286056989054 0.9999953730168987 0.5359325373885059 24.500339345866863
GOTERM_MF_DIRECT GO:0004672~protein kinase activity 15 2.0891364902506964 0.019007976892122323 CDK1, STK24, NEK2, PRKCI, TBRG4, PKMYT1, AURKA, EPHA1, SRC, SRPK1, EPHA4, PLK1, BUB1, BUB1B, EIF2AK2 633 196 16483 1.9928184543959762 0.9999963895960611 0.5215283359286957 24.927665672288956
GOTERM_MF_DIRECT GO:0044325~ion channel binding 10 1.392757660167131 0.0254801427077572 SRI, BAK1, ACTN4, PKP2, DIAPH1, S100A10, YES1, SRC, KCNE3, VDAC1 633 110 16483 2.367226770070372 0.9999999521014364 0.6079411610628991 31.996718201572484
GOTERM_MF_DIRECT GO:0005509~calcium ion binding 37 5.153203342618385 0.03258858168793593 SRI, GALNT3, S100A6, REPS2, S100A5, REG4, CDH1, CABP4, CDH3, SHH, EFHD2, PLCB3, PCDH1, CALML4, PLS1, ADAM8, IHH, S100P, ACTN4, PLA2G10, CAPN8, CDHR2, S100A11, S100A10, MYL12B, CDHR5, MYL12A, CELSR1, CAPN2, ITPR3, S100A14, ANXA3, ANXA2, ANXA2P2, CBLC, SYTL2, MELK 633 683 16483 1.4106314720624324 0.999999999598…
GOTERM_MF_DIRECT GO:0019215~intermediate filament binding 3 0.4178272980501393 0.03524888940667624 EVPL, PKP1, PKP2 633 8 16483 9.764810426540285 0.9999999999334447 0.6901445589258485 41.499428649443495
GOTERM_MF_DIRECT GO:0019903~protein phosphatase binding 7 0.9749303621169917 0.04046318618595565 JUP, KCNN4, NEK2, ERBB2, PPARG, MET, MVP 633 66 16483 2.7617645650821006 0.9999999999980669 0.7231768057776997 46.04943512026177
GOTERM_MF_DIRECT GO:0005005~transmembrane-ephrin receptor activity 3 0.4178272980501393 0.04418770549984088 EPHA4, EFNA4, EPHA1 633 9 16483 8.679831490258032 0.9999999999998475 0.73852904517936 49.09488337291228
GOTERM_MF_DIRECT GO:0008417~fucosyltransferase activity 3 0.4178272980501393 0.04418770549984088 FUT3, FUT4, FUT2 633 9 16483 8.679831490258032 0.9999999999998475 0.73852904517936 49.09488337291228
GOTERM_MF_DIRECT GO:0004198~calcium-dependent cysteine-type endopeptidase activity 4 0.5571030640668524 0.04464339404973032 SRI, CAPN5, CAPN8, CAPN2 633 21 16483 4.959903708718874 0.9999999999998883 0.7265531123687214 49.45627069650356
GOTERM_MF_DIRECT GO:0042802~identical protein binding 32 4.456824512534819 0.05076820771726378 SRI, CLDN18, YWHAZ, IER5, SORD, CLDN4, PRC1, E2F7, ERBB2, PPARG, FHL2, UBQLN4, CBX3, CLDN12, CASP6, BAK1, NDE1, HJURP, PTK6, SLC2A1, GPSM2, CEACAM5, NQO1, AXIN1, SMAD6, NDC80, PPP1R13L, RAD51, EPHA4, RPE, ATG16L1, MAP3K13 633 594 16483 1.4028010489305909 0.9999999999999983 0.7577089744825518 54.08700994…
GOTERM_MF_DIRECT GO:0001078~transcriptional repressor activity, RNA polymerase II core promoter proximal region sequence-specific binding 9 1.2534818941504178 0.05091506582506826 HES1, ZBTB7A, TBX15, E2F8, OVOL1, TFAP2A, TGIF1, MXD1, NFE2L3 633 106 16483 2.2109004739336493 0.9999999999999984 0.7446071850705933 54.19302109334447
GOTERM_MF_DIRECT GO:0003779~actin binding 18 2.5069637883008355 0.05201191458727543 INF2, ACTN4, BAIAP2L1, DIAPH1, MYO7B, SSH3, GIPC1, ANLN, PAWR, VASP, EPB41L1, EZR, CGN, CAPG, POF1B, TMOD3, EPS8L1, PLEC 633 287 16483 1.6331390260415803 0.9999999999999993 0.7385459431317993 54.97760044990896
GOTERM_MF_DIRECT GO:0045294~alpha-catenin binding 3 0.4178272980501393 0.053859304839649604 JUP, PKP2, PKP3 633 10 16483 7.811848341232228 0.9999999999999998 0.7378893305911884 56.27076412381906
GOTERM_MF_DIRECT GO:0005522~profilin binding 3 0.4178272980501393 0.053859304839649604 CTTN, DIAPH1, VASP 633 10 16483 7.811848341232228 0.9999999999999998 0.7378893305911884 56.27076412381906
GOTERM_MF_DIRECT GO:0070411~I-SMAD binding 3 0.4178272980501393 0.06419454353487258 SMAD6, SMURF1, AXIN1 633 11 16483 7.101680310211116 1.0 0.7871829582459144 62.88883876851712
GOTERM_MF_DIRECT GO:0050839~cell adhesion molecule binding 6 0.8356545961002786 0.0668003991156243 JUP, EZR, PKP3, SMAGP, CDH1, ADAM8 633 57 16483 2.7409994179762203 1.0 0.7891810877049523 64.40316041084243
GOTERM_MF_DIRECT GO:0031625~ubiquitin protein ligase binding 16 2.2284122562674096 0.07486764430920892 BCL10, YWHAZ, SLC22A18, SMAD6, PML, UBE2I, AURKA, UBE2C, TMEM189, FZD5, BLZF1, CASP8, RALA, YOD1, UBE2T, AXIN1 633 259 16483 1.6086174190439593 1.0 0.8161892487866026 68.73369685226001
GOTERM_MF_DIRECT GO:0045295~gamma-catenin binding 3 0.4178272980501393 0.07512848820034265 CDH1, CTNNA1, TCF7L2 633 12 16483 6.509873617693524 1.0 0.8070160669661683 68.86514625643055
GOTERM_MF_DIRECT GO:0004385~guanylate kinase activity 3 0.4178272980501393 0.07512848820034265 CARD11, CASK, TJP2 633 12 16483 6.509873617693524 1.0 0.8070160669661683 68.86514625643055
GOTERM_MF_DIRECT GO:0008013~beta-catenin binding 7 0.9749303621169917 0.08636944112658596 TBL1XR1, PSEN1, CDH1, CDHR5, CTNNA1, TCF7L2, AXIN1 633 80 16483 2.278455766192733 1.0 0.8417020066811436 74.06404513618357
GOTERM_MF_DIRECT GO:0004674~protein serine/threonine kinase activity 19 2.6462395543175488 0.08693943091110362 IRAK2, CDK1, STK24, NEK2, PRKCI, PKMYT1, CASK, AURKA, SRPK1, RPS6KA4, PLK1, RIOK3, BUB1, BUB1B, ERN2, STK39, EIF2AK2, MAP3K13, MELK 633 331 16483 1.494714184122984 1.0 0.8346627784557427 74.30474161513789
GOTERM_MF_DIRECT GO:0045296~cadherin binding 4 0.5571030640668524 0.09053324635409532 JUP, PSEN1, CTNND1, CTNNA1 633 28 16483 3.719927781539156 1.0 0.8383913282214929 75.77499477792546
GOTERM_MF_DIRECT GO:0043565~sequence-specific DNA binding 22 3.064066852367688 0.09325472437696766 IRX5, HOXA13, EVX1, CEBPG, HOXA11, FOXM1, PPARG, HNF4G, TCF7L2, GRHL2, HES1, HOXC6, FOXQ1, HOXA3, HOXB7, HOXB8, HOXA6, POU2F3, CREB3L1, TFAP2A, HOXB9, FOXD2 633 401 16483 1.428600694157182 1.0 0.8390106317884847 76.83572456915154

## Sheet: KEGG
Category Term Count % PValue Genes List Total Pop Hits Pop Total Fold Enrichment Bonferroni Benjamini FDR
KEGG_PATHWAY hsa04530:Tight junction 18 2.3653088042049935 4.306344068484613E-5 F11R, PARD6B, CLDN18, CLDN4, ACTN4, PRKCI, CASK, MYL12B, MYL12A, CTNNA1, SRC, CTTN, EPB41L1, CGN, MYH14, YES1, TJP3, TJP2 217 134 5085 3.147740559873444 0.006053678083434599 0.006053678083434599 0.05086216144142286
KEGG_PATHWAY hsa04520:Adherens junction 13 1.7082785808147174 8.10183170223729E-5 PVRL4, ACTN4, ERBB2, RAC1, MET, MAPK3, LMO7, CTNND1, CDH1, YES1, CTNNA1, TCF7L2, SRC 217 77 5085 3.9562511221497396 0.011359038858950843 0.005695740157446005 0.09567097170215533
KEGG_PATHWAY hsa00601:Glycosphingolipid biosynthesis 7 0.9198423127463863 4.920706226499288E-4 B3GNT5, B3GALT5, FUT3, FUT4, B3GNT3, FUT2, B4GALT4 217 25 5085 6.561290322580645 0.0670456745243202 0.02286749450541692 0.579775017763462
KEGG_PATHWAY hsa04360:Axon guidance 15 1.971090670170828 0.0010375881776011502 NGEF, EFNA1, EFNA2, EFNB1, MET, EFNB2, EPHB4, EPHA1, EPHA2, EPHA4, SEMA4G, MAPK3, RAC1, SEMA4B, EFNA4 217 129 5085 2.724788339942129 0.13616705980080934 0.03593250501811163 1.2189256603459264
KEGG_PATHWAY hsa04114:Oocyte meiosis 13 1.7082785808147174 0.0022505996029666742 CDK1, YWHAZ, CCNB2, PLK1, MAPK3, SGOL1, BUB1, PKMYT1, ESPL1, CDC20, AURKA, ITPR3, CDC25C 217 110 5085 2.7693757855048173 0.27217320439044423 0.06156195067395476 2.626681519631946
KEGG_PATHWAY hsa05200:Pathways in cancer 25 3.28515111695138 0.005776158776121389 CKS1B, ERBB2, MET, PPARG, EGLN3, PML, CDH1, FZD5, CTNNA1, MECOM, TCF7L2, SHH, RAD51, JUP, CBLC, LAMB3, LAMA3, ITGA6, SLC2A1, MAPK3, CASP8, RAC1, RALA, LAMC2, AXIN1 217 328 5085 1.7860655277059685 0.5581565509075204 0.1272736874568926 6.614663025593548
KEGG_PATHWAY hsa04110:Cell cycle 13 1.7082785808147174 0.0064420030607423625 CDK1, YWHAZ, PKMYT1, CDC20, ESPL1, SFN, CDC25C, ORC2L, CCNB2, PLK1, ORC6L, BUB1, BUB1B 217 125 5085 2.4370506912442393 0.5979829448333109 0.12206270803833064 7.350840279632465
KEGG_PATHWAY hsa04510:Focal adhesion 17 2.2339027595269383 0.010842536774064169 ACTN4, DIAPH1, ERBB2, MET, ITGB4, MYL12B, MYL12A, CAPN2, SRC, VASP, LAMB3, LAMA3, ITGA6, ITGB6, MAPK3, RAC1, LAMC2 217 201 5085 1.9819107228832793 0.7850062041824462 0.17481135938292736 12.08417167300616
KEGG_PATHWAY hsa04512:ECM-receptor interaction 9 1.1826544021024967 0.025343318408076652 LAMB3, SDC1, LAMA3, ITGA6, ITGB6, ITGB4, LAMC2, SDC4, HMMR 217 84 5085 2.510697827518104 0.9732030925753796 0.3311284225184533 26.159177851830464
KEGG_PATHWAY hsa04670:Leukocyte transendothelial migration 11 1.445466491458607 0.027565103003590528 F11R, CLDN18, EZR, CLDN4, ACTN4, RAC1, CTNND1, MYL12B, MYL12A, CTNNA1, VASP 217 118 5085 2.184448957275639 0.9805761406797532 0.3257304422241115 28.123389001190713
KEGG_PATHWAY hsa00512:O-Glycan biosynthesis 5 0.657030223390276 0.03649293530958561 GALNT3, GALNT6, GALNT5, C1GALT1, ST6GALNAC1 217 30 5085 3.9055299539170507 0.9947089559818941 0.3790606025853086 35.543589573692145
KEGG_PATHWAY hsa05412:Arrhythmogenic right ventricular cardiomyopathy (ARVC) 8 1.0512483574244416 0.04139282265330756 JUP, ACTN4, ITGA6, PKP2, ITGB6, ITGB4, CTNNA1, TCF7L2 217 76 5085 2.466650497210769 0.9974216886240014 0.39147566971120007 39.3113012049842
KEGG_PATHWAY hsa05213:Endometrial cancer 6 0.7884362680683311 0.06820350737455662 ERBB2, MAPK3, CDH1, CTNNA1, TCF7L2, AXIN1 217 52 5085 2.703828429634881 0.9999527642227788 0.535215517115815 56.59224904081359

## Sheet: KEYWORDS  
Category Term Count % PValue Genes List Total Pop Hits Pop Total Fold Enrichment Bonferroni Benjamini FDR
UP_KEYWORDS Mitosis 39 5.43175487465181 6.20517950854144E-14 KIF23, NEK2, KNTC1, ANLN, AURKA, CEP55, RCC1, SPC24, KIF2C, CDCA8, NDE1, OIP5, INCENP, BUB1, SKA3, NUP37, ZWILCH, HELLS, ASPM, CDK1, CCNK, BRCC3, KIF11, SGOL1, TPX2, CENPF, CASC5, NUSAP1, KIF18B, NDC80, CENPE, CDC20, UBE2I, CDC25C, UBE2C, CCNB2, PLK1, ZWINT, BUB1B 709 256 20042 4.306450546544428 2.3086865752475205E-11 2.3086865752475205…
UP_KEYWORDS Cell division 46 6.406685236768802 9.93777648239756E-13 KIF23, CKS1B, PRC1, NEK2, KNTC1, ANLN, AURKA, CEP55, RCC1, SPC24, KIF2C, CDCA8, NDE1, OIP5, INCENP, BUB1, SKA3, RALA, NUP37, ZWILCH, HELLS, ASPM, PRPF40A, CDK1, PARD6B, CCNK, BRCC3, KIF11, SGOL1, TPX2, CENPF, CASC5, NUSAP1, KIF18B, NDC80, CENPE, CDC20, UBE2I, UBE2C, CDC25C, ECT2, CCNB2, PLK1, ZWINT, CKS2, BUB1B 709 378 20042 3.44…
UP_KEYWORDS Centromere 24 3.3426183844011144 1.4003297375649801E-10 NEK2, SGOL1, KNTC1, CENPF, CASC5, NDC80, DCTN5, CENPE, CENPI, SPC24, KIF2C, CDCA8, NDE1, OIP5, HJURP, PLK1, CENPA, INCENP, ZWINT, BUB1, BUB1B, SKA3, NUP37, ZWILCH 709 129 20042 5.259159641814544 5.209226916491616E-8 1.7364090054705628E-8 1.9325516742441096E-7
UP_KEYWORDS Cell cycle 58 8.07799442896936 1.473734737765448E-10 KIF23, PRC1, E2F7, E2F8, KNTC1, PKMYT1, AURKA, KIF2C, CDCA8, NDE1, FANCI, OIP5, INCENP, RALA, NUP37, ASPM, CDK1, CCNK, BRCC3, KIF11, SGOL1, TPX2, NUSAP1, UBE2I, UBE2C, ECT2, ZWINT, MAPK3, BUB1B, MELK, CKS1B, NEK2, LIN9, FOXM1, ANLN, CEP55, RCC1, SRC, SPC24, HJURP, BUB1, SKA3, ZWILCH, HELLS, PRPF40A, PARD6B, MKI67, DLGAP5, CENPF, CAS…
UP_KEYWORDS Kinetochore 20 2.785515320334262 3.4111737340684714E-10 NEK2, SGOL1, KNTC1, CASC5, CENPF, NDC80, DCTN5, CENPE, SPC24, KIF2C, NDE1, PLK1, CENPA, INCENP, ZWINT, BUB1, BUB1B, SKA3, NUP37, ZWILCH 709 91 20042 6.2127435329127865 1.2689564865553393E-7 2.5379131018965495E-8 4.707654599478417E-7
UP_KEYWORDS Phosphoprotein 343 47.77158774373259 1.0492485668037616E-9 SLC9A2, AURKA, CDCA8, USP54, CDCA7, INCENP, PLS1, PITX1, C6ORF132, H1F0, F11R, BCL2L14, EFNB1, EFNB2, CDHR2, PTPRR, ESPL1, CDHR5, CTNNA1, MECOM, JUP, KIAA1522, ATP2C2, EIF2AK1, PARP12, CGN, MAPK3, FAM177A1, MST1R, EIF2AK2, EPS8L1, FIP1L1, KIF4A, NEK2, CYP2B6, RHPN2, ERBB2, ASAP2, AFAP1L2, IGF2BP3, TAGLN2, RCC1, EPHB4, ADAP1, W…
UP_KEYWORDS Cytoplasm 231 32.17270194986072 3.9329890499695E-8 RP1, S100A6, AURKA, CDCA8, CDCA7, INCENP, PLS1, BCL2L14, LRRC1, PTPRR, ESPL1, DCTN5, CTNNA1, JUP, EIF2AK1, SULT1B1, MAPK3, EPS8L3, EIF2AK2, EPS8L1, ADSS, KIF4A, GSDMB, NEK2, RHPN2, ERBB2, OAS3, ASAP2, AFAP1L2, OAS1, IGF2BP3, RCC1, ADAP1, WDR55, RAC1, SKA3, IDH1, AGBL1, OSBPL3, LGALS3, IL1RN, S100A11, CDC20, S100A14, HN1L, FAM101A, OAS…
UP_KEYWORDS Alternative splicing 442 61.55988857938719 1.336001212985376E-7 DQX1, USP54, CDCA7, KCNK6, INCENP, ADAM8, H1F0, BCL2L14, LRRC1, PTPRR, ESPL1, CDHR5, HNF4G, CTNNA1, MECOM, KIAA1522, EIF2AK1, ZWINT, MAPK3, TGIF1, MST1R, EIF2AK2, KIF4A, CYP2B6, RHPN2, ERBB2, UBA6, ASL, RCC1, ADAP1, SLC29A2, WDR55, SYPL1, RAC1, AHNAK2, SPERT, LFNG, PRPF40A, MGAT4B, VWA3B, MKI67, ARHGEF38, IL1RN, TINAGL1, …
UP_KEYWORDS Polymorphism 487 67.82729805013928 7.438295334194195E-7 RP1, SLC9A2, CDCA8, USP54, KCNK6, INCENP, PLS1, ADAM8, HTR1D, LRRC1, CDHR2, PTPRR, ESPL1, CDHR5, HNF4G, ISG20L2, CTNNA1, MECOM, JUP, KIAA1522, EIF2AK1, NAPEPLD, ZWINT, ST14, MAPK3, TGIF1, MST1R, EIF2AK2, WFDC3, ADSS, KIF4A, CYP2B6, RHPN2, ERBB2, UBA6, FAM132A, ASL, ADAP1, SLC29A2, WDR55, RAC1, AHNAK2, SPERT, LFNG, MGAT4B, VWA3B, …
UP_KEYWORDS Cytoskeleton 72 10.027855153203342 9.556344428514687E-7 KIF23, RP1, PRC1, MYO7B, FERMT1, TTLL4, KNTC1, AURKA, KIF2C, NDE1, CTTN, CDCA8, INCENP, FAM83H, RHOF, ASPM, KIF14, CDK1, BRCC3, KIF11, KIF15, SGOL1, TPX2, NUSAP1, GAN, DCTN5, CTNNA1, ECT2, VASP, RAD51, JUP, EML2, EVPL, EPB41L1, CKAP2L, BUB1B, KIF4A, PLEK2, NEK2, DIAPH1, SSH3, DNAH3, ANLN, CEP55, DNAH2, SRC, ESPN, EZR, GPSM2, SKA3…
UP_KEYWORDS Glycosyltransferase 25 3.4818941504178276 2.8735896497977195E-6 MGAT4B, GALNT3, B3GALT5, GALNT6, GALNT5, UGT1A1, ST6GALNAC1, UGT1A10, UGT1A6, UGT1A9, UGT1A8, B3GNT5, ALG1L, FUT3, FUT4, PARP3, B3GNT3, UGT8, FUT2, PARP4, ALG11, LFNG, B4GALT4, C1GALT1, PYGB 709 233 20042 3.0330453942868214 0.0010684057333655295 9.717499507899685E-5 0.003965678793449445
UP_KEYWORDS Epidermolysis bullosa 7 0.9749303621169917 7.2472103152915005E-6 COL17A1, LAMB3, LAMA3, ITGA6, ITGB4, LAMC2, PLEC 709 15 20042 13.191725434884814 0.002692341137554788 2.2463909872882937E-4 0.010001185717611882
UP_KEYWORDS SH3 domain 23 3.203342618384401 8.213780507014001E-6 NGEF, BAIAP2L1, MYO7B, ARHGEF5, ASAP2, ARHGEF16, ARHGAP27, CASK, SKAP2, PPP1R13L, MACC1, SRC, ARHGAP32, CTTN, PTK6, SH3RF2, PEX13, TJP3, EPS8L3, YES1, TJP2, SRMS, EPS8L1 709 215 20042 3.0240167940433627 0.003050875489347571 2.3501383356561156E-4 0.011334987192468393
UP_KEYWORDS Tight junction 14 1.9498607242339834 8.480374588156678E-6 MICALL2, F11R, PARD6B, CLDN18, CLDN4, CLDN12, NHS, ECT2, VASP, EPCAM, CGN, POF1B, TJP3, TJP2 709 85 20042 4.655903094665229 0.0031497418457914206 2.2531123670788133E-4 0.011702866085450125
UP_KEYWORDS Chromosome 32 4.456824512534819 1.3303571408829495E-5 KIF4A, HIST1H2AG, NEK2, GTPBP10, KNTC1, SPC24, KIF2C, CDCA8, NDE1, OIP5, HJURP, CENPA, INCENP, BUB1, SKA3, NUP37, ZWILCH, H1F0, MKI67, SGOL1, CENPF, NUSAP1, CASC5, NDC80, CENPE, DCTN5, CENPI, PLK1, ZWINT, BUB1B, TEP1, HIST1H2AM 709 378 20042 2.393056768233073 0.004936735550577942 3.298763444027353E-4 0.018358282057284736
UP_KEYWORDS Chromosome partition 10 1.392757660167131 1.903582087771211E-5 KIF2C, NEK2, INCENP, SGOL1, BUB1, CASC5, NUP37, UBE2I, ESPL1, SRPK1 709 44 20042 6.4245416078984485 0.007056378784459416 4.424891207238657E-4 0.02626754405750109
UP_KEYWORDS ATP-binding 79 11.002785515320335 2.749388662117821E-5 KIF23, CDK18, MYO7B, DQX1, TTLL4, PKMYT1, CASK, AURKA, IARS2, ITPKA, DDX27, KIF2C, OPLAH, STK39, KIF14, TRPM4, IRAK2, CDK1, KIF11, STK24, PIK3C2B, HKDC1, KIF15, PRKCI, UBE2I, DARS2, UBE2C, SRPK1, RAD51, ATP2C2, STYK1, EIF2AK1, RIOK3, MAPK3, BUB1B, ERN2, YARS2, MST1R, FLAD1, EIF2AK2, MAP3K13, UBE2T, MELK, KIF4A, NEK2, ERBB2, OAS3, …
UP_KEYWORDS Transferase 89 12.395543175487465 3.784504981822736E-5 CDK18, B3GALT5, PKMYT1, CASK, AURKA, ITPKA, ELOVL1, GNPAT, STK39, CDK1, ZDHHC3, STK24, PIK3C2B, HKDC1, ZDHHC7, PRKCI, UBE2C, CDS1, UGT1A1, SRPK1, LPCAT4, ST6GALNAC1, PGM2L1, UGT1A10, STYK1, EIF2AK1, PARP12, SULT1B1, RIOK3, MAPK3, BUB1B, ERN2, MST1R, FLAD1, EIF2AK2, AKAP1, MAP3K13, UBE2T, MELK, GALNT3, CKS1B, NEK2, GALNT6, GALNT5, …
UP_KEYWORDS Cell junction 44 6.128133704735376 7.274051587632374E-5 GJA9, CLDN18, CLDN4, FERMT1, ITGB4, CDH1, CLDN12, NHS, ZFYVE21, EPCAM, PCDH1, COL17A1, CTTN, PLEC, TES, MICALL2, PARD6B, F11R, ACTN4, ARHGEF5, CDHR2, GJB3, GJB4, GJB5, KCNK1, CTNNA1, ECT2, VASP, EPHA2, JUP, EPHA4, ARHGAP32, EVPL, PKP1, CGN, PKP2, PLEKHA7, PKP3, POF1B, TJP3, PERP, TJP2, IGSF9, DNM2 709 654 20042 1.9018214912677973…
UP_KEYWORDS Ubl conjugation 87 12.116991643454039 2.3305233602877732E-4 KIF23, UBQLN4, CBX3, AURKA, KIF2C, CDCA8, BLZF1, FANCI, CREB3L1, KDM5B, PSMD7, KIF14, TRPM4, CDK1, ACTN4, OTX1, SGOL1, TPX2, NUSAP1, UBE2I, GAN, UBE2C, MECOM, MXD1, CTNNA1, MORC2, RAD51, EVPL, HOXC11, ZMIZ2, GTF2IRD1, CKAP2L, TRIM31, TXN, NAB1, TFAP2A, BUB1B, MST1R, EIF2AK2, UBE2T, MVP, HIST1H2AG, DIAPH1, FOXM1, HDGF, PML, FH…
UP_KEYWORDS Motor protein 15 2.0891364902506964 2.8366312038552715E-4 KIF23, KIF14, KIF2C, KIF4A, KIF11, MYO7B, KIF15, DNAH3, KIF18B, CENPE, MYL12B, MYH14, DNAH2, MYL12A, DNM2 709 134 20042 3.164326463591773 0.10015940684400049 0.005012995172637313 0.39076470672801955
UP_KEYWORDS Nucleotide-binding 91 12.674094707520892 2.8935355922867195E-4 KIF23, CDK18, MYO7B, GTPBP10, DQX1, TTLL4, PKMYT1, CASK, AURKA, IARS2, ITPKA, DDX27, KIF2C, OPLAH, RALA, RAB25, STK39, MX2, RHOF, KIF14, TRPM4, IRAK2, CDK1, KIF11, STK24, PIK3C2B, HKDC1, KIF15, PRKCI, UBE2I, DARS2, UBE2C, SRPK1, RAD51, STYK1, ATP2C2, EIF2AK1, RIOK3, MAPK3, BUB1B, ERN2, MST1R, YARS2, FLAD1, EIF2AK2, MAP3K13…
UP_KEYWORDS Developmental protein 55 7.66016713091922 3.245957582372356E-4 STIL, HTATIP2, PRR15, ELF3, EVX1, AMN, SHH, HOXC6, BZW2, NDE1, CREB3L1, PIWIL4, PITX1, IHH, OTX1, EFNB1, EFNB2, MECOM, HOXC11, SEMA4G, GTF2IRD1, SEMA4B, IGSF9, HOXA13, HOXA11, EPHB4, CCDC120, HOXA3, OVOL2, B3GNT5, HOXA6, HOXA10, LFNG, TLX1, C1GALT1, HELLS, SIM2, AXIN1, ZBTB7B, NGEF, ZBTB7A, TBX6, CENPF, CENPE, CELSR1, FZD5…
UP_KEYWORDS Apoptosis 36 5.013927576601671 3.831387540029212E-4 TNFRSF21, HTATIP2, EGLN3, PML, PAWR, CASP6, BAK1, CDCA7, CASP8, BUB1, TRAF7, AXIN1, BCL10, CDK1, PDCD10, BCL2L14, STK24, TPX2, MECOM, S100A14, PPP1R13L, ELMO3, EPHA2, TAX1BP1, VDAC1, BFAR, IFI27, CARD14, LGALS7B, PSEN1, MAPK3, ERN2, BUB1B, BIK, PERP, MELK 709 536 20042 1.8985958781550638 0.13286007675028566 0.00592218297201097 0.5274…
UP_KEYWORDS Microtubule 23 3.203342618384401 4.617717919181306E-4 KIF14, KIF23, RP1, KIF4A, KIF11, PRC1, NEK2, KIF15, TPX2, DNAH3, TTLL4, NUSAP1, KIF18B, AURKA, CENPE, DNAH2, EML2, KIF2C, NDE1, INCENP, TUBAL3, SKA3, DNM2 709 282 20042 2.3055447188628473 0.1578682296912023 0.006849187865201389 0.6353968386562325
UP_KEYWORDS Tyrosine-protein kinase 13 1.8105849582172702 6.027246195309876E-4 ERBB2, MET, EPHB4, EPHA1, EPHA2, SRC, EPHA4, STYK1, PTK6, MST1R, EIF2AK2, YES1, SRMS 709 112 20042 3.2811051783195646 0.200909565603263 0.008589099377227294 0.8286003077259796
UP_KEYWORDS Membrane 289 40.25069637883008 0.0017731215562040363 HCCS, S100A6, EFNA1, B3GALT5, EFNA2, SLC9A2, SLC35A2, SLC35A3, SHH, BAK1, KCNK6, CREB3L1, RAB25, HTR1D, ADAM8, MUC12, F11R, BCL2L14, EFNB1, EFNB2, LRRC1, CDHR2, PTPRR, CDHR5, CTNNA1, LPCAT4, JUP, VSIG2, ATP2C2, NAPEPLD, LPAR5, FER1L4, ST14, EFNA4, MST1R, CYP2B6, ERBB2, ASAP2, EPHB4, SERINC2, SLC29A2, SYPL1, STX19, RAC1, ZDHHC9, LFNG…
UP_KEYWORDS Microsome 13 1.8105849582172702 0.001944390143006173 CYP2J2, CYP2B6, CYP2S1, PIK3C2B, FA2H, OAS1, UGT1A1, SRPK1, UGT1A6, UGT1A10, UGT1A9, UGT1A8, SQLE 709 128 20042 2.870967031029619 0.5151992259181859 0.025526309980938522 2.650252264896802
UP_KEYWORDS Kinase 41 5.710306406685237 0.0025027861022734526 CKS1B, CDK18, NEK2, ERBB2, HK2, PKMYT1, CASK, AURKA, ITPKA, EPHB4, SRC, GALK2, PTK6, BUB1, STK39, UCK2, YES1, CDK1, STK24, HKDC1, PIK3C2B, MET, PRKCI, EPHA1, EPHA2, SRPK1, EPHA4, STYK1, RPS6KA4, EIF2AK1, RIOK3, PLK1, MAPK3, ERN2, BUB1B, MST1R, AKAP1, EIF2AK2, MAP3K13, MELK, SRMS 709 709 20042 1.6346788519955997 0.6063147198424147 0.031…
UP_KEYWORDS Basement membrane 7 0.9749303621169917 0.002620693802060284 COL17A1, LAMB3, LAMA3, LAD1, LAMC2, ANXA2, ANXA2P2 709 40 20042 4.946897038081805 0.6232516365464924 0.03201555351095653 3.5566942158086867
UP_KEYWORDS Homeobox 18 2.5069637883008355 0.005702609255228282 IRX5, HOXA13, EVX1, HOXA11, OTX1, HOXC6, HOXC11, HOXA3, HOXB7, HOXB8, HOXB5, HOXA6, POU2F3, HOXA10, TGIF1, HOXB9, PITX1, TLX1 709 242 20042 2.1025772534940375 0.880858380206652 0.06632528711190522 7.5890946973872335
UP_KEYWORDS Hypotrichosis 5 0.6963788300835655 0.00572066633020363 ST14, LIPH, CDH3, CDSN, SPINK5 709 21 20042 6.730472160655518 0.8816605666232138 0.06451829952430288 7.6122528877110245
UP_KEYWORDS Acetylation 146 20.334261838440113 0.009477417243620744 STIL, S100A6, PKMYT1, CBX3, LMO7, IARS2, ELOVL1, BAK1, SLC2A1, PLS1, STK39, BPNT1, DNAJC2, PITX1, NET1, H1F0, BCL10, ACTN4, STK24, DCTN5, MECOM, CTNNA1, FAM118B, JUP, NAPEPLD, CGN, MAPK3, FAM177A1, YARS2, FLAD1, EIF2AK2, MVP, ADSS, DIAPH1, SSH3, HDGF, OAS3, UBA6, ANLN, AGMAT, TAGLN2, ASL, ADAP1, SLC35F2, AHNAK2, IDH1, PRPF40A, CR…
UP_KEYWORDS Isopeptide bond 51 7.103064066852367 0.009849584329929061 KIF23, CBX3, FANCI, PSMD7, KDM5B, KIF14, CDK1, ACTN4, OTX1, TPX2, UBE2I, MECOM, MORC2, RAD51, HOXC11, EVPL, ZMIZ2, GTF2IRD1, CKAP2L, NAB1, TFAP2A, EIF2AK2, UBE2T, MVP, HIST1H2AG, DIAPH1, FOXM1, PML, HDGF, FHL2, IGF2BP3, TCF7L2, RAC1, AHNAK2, ETV4, PRPF40A, AXIN1, ZBTB7A, MKI67, SMAD6, CDC20, CENPE, KCNK1, VDAC1, LRRC16A, HOXB7,…
UP_KEYWORDS Proto-oncogene 17 2.3676880222841223 0.01111916213044514 STIL, BRCC3, ELF4, ARHGEF5, MET, PML, PRKCI, AURKA, MECOM, SRC, STYK1, FAM83B, MYEOV, YES1, AGR2, TLX1, NET1 709 239 20042 2.0106933567816063 0.984384581156801 0.11205258595073542 14.299506853745536
UP_KEYWORDS Amelogenesis imperfecta 4 0.5571030640668524 0.01743310702850944 CNNM4, LAMB3, ITGB6, FAM83H 709 16 20042 7.066995768688293 0.9985588434900275 0.16617423676923626 21.550155711425667
UP_KEYWORDS Nucleus 208 28.969359331476323 0.02163140013030755 S100A6, DQX1, CDCA8, CDCA7, INCENP, CREB3L1, NUP37, PITX1, H1F0, ESPL1, HNF4G, ISG20L2, MECOM, HES1, PARP12, ZWINT, MAPK3, TGIF1, EIF2AK2, KIF4A, FIP1L1, HOXA13, NEK2, ERBB2, HOXA11, OAS3, OAS1, IGF2BP3, RCC1, ZNF514, ADAP1, SLC29A2, WDR55, HOXA10, AHNAK2, PRPF40A, KLF5, OSBPL3, MKI67, LGALS3, SMAD6, S100A11, NDC80, RAD54L, HN1L, OASL…
UP_KEYWORDS Tumor suppressor 13 1.8105849582172702 0.021781443235605637 MUC1, BCL10, HTATIP2, FAM120A, EFNA1, LIN9, PML, PRKCI, BUB1B, PALB2, LGR6, GPRC5A, AXIN1 709 175 20042 2.0999073141245215 0.9997232078778578 0.19393054120925635 26.208083527907256
UP_KEYWORDS Lipid degradation 9 1.2534818941504178 0.026602317427567218 PLCB3, NAPEPLD, PLA2G10, HRASLS2, PLBD1, PLA2G4F, LIPH, MGLL, PLA2G4D 709 101 20042 2.5189291848789956 0.9999559450654795 0.22677203456891626 31.07160264764589
UP_KEYWORDS Fanconi anemia 4 0.5571030640668524 0.027898438172266244 FANCI, PALB2, FANCA, UBE2T 709 19 20042 5.951154331526984 0.9999731632196748 0.23136835564610825 32.327506880805736
UP_KEYWORDS Primary microcephaly 4 0.5571030640668524 0.027898438172266244 STIL, CASC5, CENPE, ASPM 709 19 20042 5.951154331526984 0.9999731632196748 0.23136835564610825 32.327506880805736
UP_KEYWORDS Cell adhesion 26 3.6211699164345403 0.03428536906069242 ITGB4, FERMT1, CTNND1, CDH1, CDH3, SRC, PCDH1, LAMB3, ITGB6, MSLN, CDHR2, CDHR5, CTNNA1, EPHA1, EPHA2, MUC4, JUP, EPHA4, LAMA3, ITGA6, PSEN1, PKP1, PKP2, PKP3, LAMC2, PERP 709 479 20042 1.5343790395481889 0.999997689224476 0.2713303566278368 38.21213999668078
UP_KEYWORDS GPI-anchor 10 1.392757660167131 0.048290001566829 CD55, EFNA1, EFNA2, CD58, MSLN, BCAN, RAET1L, CEACAM6, CEACAM5, EFNA4 709 134 20042 2.1095509757278488 0.9999999899139045 0.3549216681421318 49.493286630381995
UP_KEYWORDS Autocatalytic cleavage 6 0.8356545961002786 0.0503654693343982 MUC1, CAPN8, CTSE, ESPL1, SHH, IHH 709 57 20042 2.975577165763492 0.9999999955226888 0.36050432555778333 50.99231274295237
UP_KEYWORDS Actin-binding 16 2.2284122562674096 0.05271770102029173 INF2, ACTN4, BAIAP2L1, DIAPH1, MYO7B, ANLN, VASP, ESPN, CORO2A, EPB41L1, CAPG, PLS1, POF1B, TMOD3, MYH14, PLEC 709 267 20042 1.6939615325694783 0.9999999982203073 0.3673781248914417 52.64129509190683
UP_KEYWORDS Host-virus interaction 21 2.9247910863509747 0.05557050343477357 F11R, HTATIP2, EFNB2, PML, UBE2I, CDC25C, KCTD5, SRPK1, EPHA2, SRC, VDAC1, EIF4G1, CD55, PPIA, CENPA, CASP8, MAPK3, ITGB6, BUB1, RALA, EIF2AK2 709 384 20042 1.545905324400564 0.9999999994204781 0.376645806811432 54.572108772420194
UP_KEYWORDS Protease 27 3.7604456824512535 0.06801991700865573 DPP3, PREP, METAP1, SHH, PRSS8, CASP6, USP54, CASP8, YOD1, ADAM8, IHH, STAMBP, CAPN5, BRCC3, AGBL1, CAPN8, TMPRSS7, ESPL1, CAPN2, TMPRSS4, DNPEP, PSEN1, ST14, CTSE, RHBDL2, PRSS22, RNPEP 709 539 20042 1.4160214156184336 0.9999999999958383 0.4342914306310415 62.17399891803124
UP_KEYWORDS Gap junction 4 0.5571030640668524 0.06853460892192507 GJA9, GJB3, GJB4, GJB5 709 27 20042 4.187849344407877 0.9999999999966114 0.42989100395262303 62.46127367589453
UP_KEYWORDS Serine/threonine-protein kinase 21 2.9247910863509747 0.06897694140276153 CDK1, CDK18, STK24, NEK2, PRKCI, PKMYT1, CASK, AURKA, SRPK1, EIF2AK1, RPS6KA4, PLK1, RIOK3, MAPK3, BUB1, BUB1B, ERN2, STK39, EIF2AK2, MAP3K13, MELK 709 395 20042 1.5028547963792827 0.9999999999971603 0.4252970997933828 62.70654280294343
UP_KEYWORDS Aminopeptidase 4 0.5571030640668524 0.07482547981829814 DPP3, METAP1, RNPEP, DNPEP 709 28 20042 4.038283296393311 0.9999999999997276 0.445916052620173 65.81281970350024
UP_KEYWORDS Purine biosynthesis 3 0.4178272980501393 0.07514124143051268 ADSS, ATIC, GART 709 13 20042 6.523380709558426 0.9999999999997601 0.44075632835112044 65.97349579951954
UP_KEYWORDS Non-syndromic deafness 7 0.9749303621169917 0.07662768537540895 OSBPL2, DIAPH1, GJB3, MYH14, ILDR1, GRHL2, ESPN 709 84 20042 2.3556652562294316 0.9999999999998681 0.4409448361107745 66.72051031746598
UP_KEYWORDS Acyltransferase 11 1.532033426183844 0.07732359505201772 MOGAT3, MOGAT2, ZDHHC3, HRASLS2, NAT2, ZDHHC9, ZDHHC7, MBOAT1, GNPAT, MBOAT2, LPCAT4 709 169 20042 1.8399278924395557 0.9999999999999004 0.4376989551622792 67.06498690734234
UP_KEYWORDS Cell projection 32 4.456824512534819 0.08241977150085615 RP1, SORD, PLEK2, MYO7B, DIAPH1, FERMT1, DNAH3, TTLL4, AURKA, DNAH2, NHS, ESPN, CCDC120, CTTN, EZR, PTK6, RAB25, KCNE3, MICALL2, NGEF, OSBPL3, S100P, ARHGEF5, CDHR2, CDHR5, KCNK1, VASP, EPHA2, LRRC16A, EPHA4, ARHGAP32, POC1B 709 675 20042 1.3401117902105206 0.9999999999999873 0.45323148269015034 69.48860192099686
UP_KEYWORDS Endoplasmic reticulum 47 6.545961002785515 0.08444840218057045 ARL6IP1, LRRC8E, CYP2J2, APH1A, CYP2B6, CYP2S1, PML, PKMYT1, UBQLN4, OAS1, ELOVL1, UGT1A6, UGT1A9, UGT1A8, ZDHHC9, LSG1, SRD5A3, CREB3L1, SDR16C5, ACSL5, MOGAT3, TRPM4, KDELR2, MOGAT2, CES2, OSBPL3, PIK3C2B, FA2H, ARMC10, RHBDF1, ITPR3, TMEM189, CDS1, UGT1A1, SRPK1, LPCAT4, BFAR, UGT1A10, C3ORF52, ARHGAP32, PSEN1, SQLE, ER…
UP_KEYWORDS Annexin 3 0.4178272980501393 0.08567470731384795 ANXA3, ANXA2, ANXA2P2 709 14 20042 6.057424944589966 0.9999999999999967 0.4543684081958175 70.94885058410695
UP_KEYWORDS Laminin EGF-like domain 4 0.5571030640668524 0.08813461347343342 LAMB3, LAMA3, LAMC2, CELSR1 709 30 20042 3.76906440996709 0.9999999999999988 0.45821675772289217 72.00912518442868
UP_KEYWORDS Phospholipid metabolism 5 0.6963788300835655 0.08876922238059545 NAPEPLD, MBOAT1, MBOAT2, CDS1, LPCAT4 709 48 20042 2.944581570286789 0.999999999999999 0.4548424150730218 72.27677021843289
UP_KEYWORDS Coiled coil 107 14.902506963788301 0.09004554833796014 CHMP4C, PRC1, TUFT1, LMO7, USP54, C1ORF106, INCENP, CREB3L1, LONRF3, ASPM, SCAMP2, ACTN4, STK24, LRRC1, SGOL1, EIF2AK1, CGN, ZWINT, TRIM31, LAMC2, FAM177A1, EIF2AK2, EPS8L1, KIF4A, NEK2, GSDMB, DIAPH1, ASAP2, ANLN, AFAP1L2, PDXDC1, SPC24, CORO2A, LAMB3, STX19, SPERT, PALB2, HELLS, AXIN1, MGAT4B, CASC5, NDC80, TAX1BP1, POC1B, LAMA3…
UP_KEYWORDS Differentiation 31 4.3175487465181055 0.09017902419381518 HTATIP2, ELF3, LRRC8A, MYO7B, BZW2, RASAL1, NDE1, PIWIL4, C1GALT1, SIM2, ZBTB7B, NGEF, ZBTB7A, LGALS3, EFNB1, EFNB2, CDHR2, CENPF, CDHR5, CDC20, MECOM, ECT2, SRPK1, EPHA2, FEZF1, MICALCL, SEMA4G, IRF6, SEMA4B, SMURF1, IGSF9 709 655 20042 1.337874008118089 0.9999999999999994 0.44892113373844866 72.86287961728509
UP_KEYWORDS Disease mutation 100 13.92757660167131 0.09039728676810267 HCCS, STIL, RP1, SLC22A18, CASK, IARS2, ILDR1, SLC35A2, SHH, SLC2A1, ASPM, PITX1, BCL10, ACTN4, FA2H, EFNB1, SGOL1, GRHL2, JUP, ST14, TFAP2A, TGIF1, YARS2, HOXA13, ITGB4, ANLN, ASL, LAMB3, ZDHHC9, ITGB6, GALE, LFNG, AXIN1, ACY1, SMAD6, MET, CASC5, CELSR1, EPHA2, FEZF1, POC1B, PKP2, POF1B, MYH14, ALG11, MLPH, PPARG, FERMT1, AMN…
UP_KEYWORDS Calcium/phospholipid-binding 3 0.4178272980501393 0.09661856587655883 ANXA3, ANXA2, ANXA2P2 709 15 20042 5.653596614950636 1.0 0.46187096673408723 75.39679915100474
UP_KEYWORDS Neurogenesis 14 1.9498607242339834 0.0976150967379707 NGEF, EFNB1, EFNB2, CDC20, ECT2, BZW2, FEZF1, EPHA4, NDE1, SEMA4G, SEMA4B, ACTL6A, IGSF9, SIM2 709 246 20042 1.6087470042542455 1.0 0.4600532565438955 75.76871801939534

## Sheet: GO
Category	Term	Count	FDR P-value
Keywords	Polymorphism	487	3.1e-05
Keywords	Alternative splicing	442	6.2e-06
Keywords	Phosphoprotein	343	6.5e-08
Keywords	Membrane	289	0.024
Keywords	Cytoplasm	231	2.1e-06
Keywords	Nucleotide-binding	91	0.0049
Keywords	Transferase	89	0.00078
Keywords	Ubl conjugation	87	0.0043
Keywords	ATP-binding	79	0.0006
Keywords	Cytoskeleton	72	3.6e-05
Keywords	Cell cycle	58	1.4e-08
Keywords	Developmental protein	55	0.0052
Keywords	Cell division	46	1.8e-10
Keywords	Cell junction	44	0.0014
Keywords	Kinase	41	0.032
Keywords	Mitosis	39	2.3e-11
Keywords	Apoptosis	36	0.0059
Keywords	Chromosome	32	0.00033
Keywords	Glycosyltransferase	25	9.7e-05
Keywords	Centromere	24	1.7e-08
Keywords	SH3 domain	23	0.00024
Keywords	Microtubule	23	0.0068
Keywords	Kinetochore	20	2.5e-08
Keywords	Motor protein	15	0.005
Keywords	Tight junction	14	0.00023
Keywords	Tyrosine-protein kinase	13	0.0086
Keywords	Microsome	13	0.026
Keywords	Chromosome partition	10	0.00044
Keywords	Epidermolysis bullosa	7	0.00022
Keywords	Basement membrane	7	0.032
GO analysis
MF	protein kinase binding	32	0.049
CC	cytoplasm	239	2.6e-05
CC	cytosol	176	9e-06
CC	extracellular exosome	150	9.9e-05
CC	nucleoplasm	129	0.01
CC	focal adhesion	30	0.012
CC	midbody	21	1.3e-05
CC	cell-cell junction	17	0.011
CC	kinetochore	16	1.2e-05
CC	condensed chromosome kinetochore	16	1.5e-05
CC	bicellular tight junction	16	0.00096
CC	chromosome, centromeric region	13	2.5e-05
CC	spindle pole	12	0.026
CC	spindle microtubule	10	0.0014
CC	brush border	10	0.003
CC	mitotic spindle	8	0.016
CC	desmosome	7	0.007
CC	hemidesmosome	5	0.0045
BP	small GTPase mediated signal transduction	49	0.015
BP	apoptotic process	41	0.04
BP	cell division	37	6.6e-06
BP	mitotic cell cycle	36	0.0059
BP	mitotic nuclear division	32	3.5e-06
BP	cell proliferation	32	0.0068
BP	cell migration	20	0.0066
BP	cell junction assembly	19	1.3e-06
BP	ephrin receptor signaling pathway	17	0.00022
BP	chromosome segregation	16	4.7e-05
BP	anterior/posterior pattern specification	13	0.016
BP	single organismal cell-cell adhesion	13	0.03
BP	epidermis development	12	0.035
BP	cell-cell junction organization	11	0.029
BP	bicellular tight junction assembly	10	0.0061
BP	O-glycan processing	10	0.036
BP	hemidesmosome assembly	7	0.00091
BP	mitotic sister chromatid segregation	7	0.021
BP	phosphatidylethanolamine acyl-chain remodeling	7	0.026
BP	mitotic cytokinesis	7	0.046
BP	branching involved in mammary gland duct morphogenesis	6	0.016
BP	negative regulation of cellular glucuronidation	5	0.022
BP	negative regulation of glucuronosyltransferase activity	5	0.022
BP	negative regulation of fatty acid metabolic process	5	0.029
BP	xenobiotic glucuronidation	5	0.029
pathway
KEGG_PATHWAY	Tight junction	16	0.0068
KEGG_PATHWAY	Axon guidance	15	0.023
KEGG_PATHWAY	Adherens junction	12	0.0074
KEGG_PATHWAY	Glycosphingolipid biosynthesis - lacto and neolacto series	7	0.03
